# Supplementary material for: Transposable elements contribute to fungal genes and impact fungal lifestyle
Source: Sci Rep. 2019 Mar 13;9:4307. doi: 10.1038/s41598-019-40965-0 (PMC6416283; doi:10.1038/s41598-019-40965-0)
Supplement: Supplementary file 2 — Supplementary File S1 [file 41598_2019_40965_MOESM2_ESM.zip]

Archive with 1 entries (1 files):
- Supplementary File S1.html
