# Supplementary material for: Transposable elements contribute to fungal genes and impact fungal lifestyle
Source: Sci Rep. 2019 Mar 13;9:4307. doi: 10.1038/s41598-019-40965-0 (PMC6416283; doi:10.1038/s41598-019-40965-0)
Supplement: Supplementary file 3 — Supplementary Tables S1 S2 and S3 [file 41598_2019_40965_MOESM3_ESM.xls]

## Sheet: S1_Assembly_List
assembly_ID	num_genes	total_gene_len	assembly_len	GC	intron_per_gene	gene_dist	phylum	subphylum	class	order	family	genus	species	species_taxid	organism_name	taxid	pathogen	saprotroph	symbiont	animal	fungus	plant	soil/dung	water	pmid	reference
GCA_000001985.1	10138	18937939	28643865.0	46.67	2.4000000953674316	880.6900024414062	Ascomycota	Pezizomycotina	Eurotiomycetes	Eurotiales	Trichocomaceae	Talaromyces	Talaromyces marneffei	37727.0	Talaromyces marneffei ATCC 18224	441960.0	1.0	1.0	0.0	1.0	0.0	0.0	1.0	0.0	25676766	Nierman et al. 2015a
GCA_000002495.2	13184	25220679	40979121.0	51.61	1.7699999809265137	1145.47998046875	Ascomycota	Pezizomycotina	Sordariomycetes	Magnaporthales	Magnaporthaceae	Magnaporthe	Magnaporthe oryzae	318829.0	Magnaporthe oryzae 70-15	242507.0	1.0	0.0	0.0	0.0	0.0	1.0	0.0	0.0	15846337	Dean et al. 2005
GCA_000002515.1	5390	7562115	10689156.0	38.76	0.1599999964237213	575.6099853515625	Ascomycota	Saccharomycotina	Saccharomycetes	Saccharomycetales	Saccharomycetaceae	Kluyveromyces	Kluyveromyces lactis	28985.0	Kluyveromyces lactis	28985.0	0.0	1.0	0.0	0.0	0.0	1.0	1.0	0.0	15229592	Dujon et al. 2004
GCA_000002525.1	7334	9993153	20502981.0	49.05	0.46000000834465027	1415.72998046875	Ascomycota	Saccharomycotina	Saccharomycetes	Saccharomycetales	Dipodascaceae	Yarrowia	Yarrowia lipolytica	4952.0	Yarrowia lipolytica CLIB122	284591.0	0.0	1.0	0.0						15229592	Dujon et al. 2004
GCA_000002545.2	5464	8065589	12318245.0	38.65	0.20000000298023224	766.4099731445312	Ascomycota	Saccharomycotina	Saccharomycetes	Saccharomycetales	Saccharomycetaceae	Nakaseomyces	Candida glabrata	5478.0	Candida glabrata	5478.0	1.0	0.0	0.0	1.0	0.0	0.0	0.0	0.0	15229592	Dujon et al. 2004
GCA_000002655.1	9916	15817596	29384958.0	49.8	1.8899999856948853	1358.780029296875	Ascomycota	Pezizomycotina	Eurotiomycetes	Eurotiales	Aspergillaceae	Aspergillus	Aspergillus fumigatus	746128.0	Aspergillus fumigatus Af293	330879.0	0.0	1.0	0.0	1.0	0.0	1.0	1.0	0.0	22080559	Arnaud et al. 2012
GCA_000002715.1	9379	15060175	27859441.0	49.21	2.009999990463257	1292.02001953125	Ascomycota	Pezizomycotina	Eurotiomycetes	Eurotiales	Aspergillaceae	Aspergillus	Aspergillus clavatus	5057.0	Aspergillus clavatus NRRL 1	344612.0	0.0	1.0	0.0	0.0	0.0	1.0	1.0	0.0	22080559	Arnaud et al. 2012
GCA_000002855.2	14579	22280839	33975768.0	50.37	6.0	790.2899780273438	Ascomycota	Pezizomycotina	Eurotiomycetes	Eurotiales	Aspergillaceae	Aspergillus	Aspergillus niger	5061.0	Aspergillus niger CBS 513.88	425011.0	1.0	1.0	0.0	1.0	0.0	1.0	1.0	0.0	19193216	Wright et al. 2009
GCA_000002945.2	7141	10820643	12591251.0	36.05	0.019999999552965164	0.0	Ascomycota	Taphrinomycotina	Schizosaccharomycetes	Schizosaccharomycetales	Schizosaccharomycetaceae	Schizosaccharomyces	Schizosaccharomyces pombe	4896.0	Schizosaccharomyces pombe	4896.0	0.0	1.0	0.0						11859360	Wood et al. 2002
GCA_000003125.1	12574	22238646	35685443.0	46.07	2.549999952316284	967.030029296875	Ascomycota	Pezizomycotina	Eurotiomycetes	Eurotiales	Trichocomaceae	Talaromyces	Talaromyces stipitatus	28564.0	Talaromyces stipitatus ATCC 10500	441959.0	0.0	1.0	0.0	0.0	0.0	1.0	1.0	0.0	25676766	Nierman et al. 2015a
GCA_000003515.2	7856	12772683	22349738.0	48.66	2.069999933242798	1201.3199462890625	Ascomycota	Pezizomycotina	Eurotiomycetes	Onygenales	Onygenaceae	Uncinocarpus	Uncinocarpus reesii	33188.0	Uncinocarpus reesii 1704	336963.0	0.0	1.0							19717792	Sharpton et al. 2009
GCA_000003525.2	10081	22073213	66608683.0	37.07	2.859999895095825	4127.56005859375	Ascomycota	Pezizomycotina	Eurotiomycetes	Onygenales	Ajellomycetaceae	Blastomyces	Blastomyces dermatitidis	5039.0	Blastomyces dermatitidis ER-3	559297.0	1.0	1.0	0.0	1.0	0.0	0.0	0.0	0.0	23499858	Marty et al. 2013
GCA_000003835.1	6153	7955753	12114892.0	44.5	0.0	617.1400146484375	Ascomycota	Saccharomycotina	Saccharomycetes	Saccharomycetales	Metschnikowiaceae	Clavispora	Clavispora lusitaniae	36911.0	Clavispora lusitaniae ATCC 42720	306902.0	1.0	1.0	0.0	1.0	0.0	0.0	0.0	0.0	19465905	Butler et al. 2009
GCA_000003855.2	10148	21761457	75404732.0	35.75	2.7699999809265137	4804.919921875	Ascomycota	Pezizomycotina	Eurotiomycetes	Onygenales	Ajellomycetaceae	Blastomyces	Blastomyces gilchristii	1681229.0	Blastomyces gilchristii SLH14081	559298.0	1.0	1.0	0.0	1.0	0.0	0.0	0.0	0.0	26439490	Munoz et al. 2015
GCA_000004155.2	5494	9639704	11554764.0	37.67	1.090000033378601	197.97000122070312	Ascomycota	Taphrinomycotina	Schizosaccharomycetes	Schizosaccharomycetales	Schizosaccharomycetaceae	Schizosaccharomyces	Schizosaccharomyces cryophilus	866546.0	Schizosaccharomyces cryophilus OY26	653667.0	0.0	1.0	0.0						21511999	Rhind et al. 2011
GCA_000006255.1	9087	17749440	90891856.0	53.83	5.130000114440918	7073.240234375	Basidiomycota	Agaricomycotina	Agaricomycetes	Polyporales	Coriolaceae	Postia	Postia placenta	104341.0	Postia placenta Mad-698-R	561896.0	0.0	1.0	0.0	0.0	0.0	1.0	0.0	0.0	19193860	Martinez et al. 2009
GCA_000006275.2	13485	20033249	36892344.0	48.3	1.8300000429153442	1216.6099853515625	Ascomycota	Pezizomycotina	Eurotiomycetes	Eurotiales	Aspergillaceae	Aspergillus	Aspergillus flavus	5059.0	Aspergillus flavus NRRL3357	332952.0	0.0	1.0	0.0	1.0	0.0	1.0	1.0	0.0	25883274	Nierman et al. 2015b
GCA_000006335.2	6350	8966709	14630139.0	33.15	0.0	838.3200073242188	Ascomycota	Saccharomycotina	Saccharomycetes	Saccharomycetales	Debaryomycetaceae	Candida	Candida tropicalis	5482.0	Candida tropicalis MYA-3404	294747.0	1.0	0.0	0.0	1.0	0.0	0.0	0.0	0.0	19465905	Butler et al. 2009
GCA_000006445.2	6700	9354169	12152486.0	36.35	0.20999999344348907	403.0199890136719	Ascomycota	Saccharomycotina	Saccharomycetes	Saccharomycetales	Debaryomycetaceae	Debaryomyces	Debaryomyces hansenii	4959.0	Debaryomyces hansenii CBS767	284592.0	1.0	1.0	0.0	1.0	0.0	0.0	0.0	0.0	15229592	Dujon et al. 2004
GCA_000011425.1	10597	18544440	29828291.0	50.37	2.3499999046325684	1058.3900146484375	Ascomycota	Pezizomycotina	Eurotiomycetes	Eurotiales	Aspergillaceae	Aspergillus	Aspergillus nidulans	162425.0	Aspergillus nidulans FGSC A4	227321.0	0.0	1.0	0.0	0.0	0.0	1.0	1.0	0.0	16372000	Galagan et al. 2005
GCA_000026365.1	5404	7586298	9764635.0	39.13	0.17000000178813934	400.6600036621094	Ascomycota	Saccharomycotina	Saccharomycetes	Saccharomycetales	Saccharomycetaceae	Zygosaccharomyces	Zygosaccharomyces rouxii	4956.0	Zygosaccharomyces rouxii	4956.0	0.0	1.0	0.0	0.0	0.0	1.0	0.0	0.0	28209823	Sato et al. 2017
GCA_000026945.1	6102	9118872	14618422.0	33.25		889.02001953125	Ascomycota	Saccharomycotina	Saccharomycetes	Saccharomycetales	Debaryomycetaceae	Candida	Candida dubliniensis	42374.0	Candida dubliniensis CD36	573826.0	1.0	0.0	0.0	1.0	0.0	0.0	0.0	0.0	19745113	Jackson et al. 2009
GCA_000027005.1	5040	7270130	9216378.0	41.13		383.6000061035156	Ascomycota	Saccharomycotina	Saccharomycetes	Saccharomycetales	Phaffomycetaceae	Komagataella	Komagataella phaffii	460519.0	Komagataella phaffii GS115	644223.0	0.0	1.0	0.0	0.0	0.0	1.0	0.0	0.0	27388471	Valli et al. 2016
GCA_000091025.4	5331	7333017	9119312.0	51.7	0.07000000029802322	321.0199890136719	Ascomycota	Saccharomycotina	Saccharomycetes	Saccharomycetales	Saccharomycetaceae	Eremothecium	Eremothecium gossypii	33169.0	Eremothecium gossypii ATCC 10895	284811.0	1.0	0.0	0.0	0.0	0.0	1.0	0.0	0.0	15001715	Dietrich et al. 2004
GCA_000091045.1	7004	15903145	19051922.0	48.54	5.869999885559082	370.7799987792969	Basidiomycota	Agaricomycotina	Tremellomycetes	Tremellales	Cryptococcaceae	Cryptococcus	Cryptococcus neoformans	5207.0	Cryptococcus neoformans var. neoformans JEC21	214684.0	1.0	1.0	0.0	1.0	0.0	0.0	0.0	0.0	15653466	Loftus et al. 2005
GCA_000091225.1	2146	2158303	2497519.0	47.31	0.11999999731779099	145.91000366210938	Microsporidia	Microsporidia	Microsporidia		Unikaryonidae	Encephalitozoon	Encephalitozoon cuniculi	6035.0	Encephalitozoon cuniculi GB-M1	284813.0	1.0	0.0	0.0	1.0	0.0	0.0	0.0	0.0	11719806	Katinka et al. 2001
GCA_000142805.1	5511	7715118	10392862.0	47.3	0.23999999463558197	481.7799987792969	Ascomycota	Saccharomycotina	Saccharomycetes	Saccharomycetales	Saccharomycetaceae	Lachancea	Lachancea thermotolerans	381046.0	Lachancea thermotolerans CBS 6340	559295.0	0.0	1.0	0.0	0.0	0.0	1.0	0.0	0.0	19525356	Souciet et al. 2009
GCA_000143105.2	8312	15468848	29794006.0	53.36	1.850000023841858	1458.6300048828125	Ascomycota	Pezizomycotina	Sordariomycetes	Ophiostomatales	Ophiostomataceae	Grosmannia	Grosmannia clavigera	226899.0	Grosmannia clavigera kw1407	655863.0	1.0	1.0	1.0	1.0	0.0	1.0	0.0	0.0	19747388	Diguistini et al. 2009
GCA_000143185.1	13190	23650205	38482026.0	57.5	4.739999771118164	1120.8499755859375	Basidiomycota	Agaricomycotina	Agaricomycetes	Agaricales	Schizophyllaceae	Schizophyllum	Schizophyllum commune	5334.0	Schizophyllum commune H4-8	578458.0	0.0	1.0	0.0	0.0	0.0	1.0	0.0	0.0	20622885	Ohm et al. 2010
GCA_000143365.1	11232	19804756	34886939.0	55.56	2.0899999141693115	1288.3699951171875	Ascomycota	Pezizomycotina	Sordariomycetes	Sordariales	Chaetomiaceae	Chaetomium	Chaetomium globosum	38033.0	Chaetomium globosum CBS 148.51	306901.0	0.0	1.0	0.0	0.0	0.0	1.0	0.0	0.0	25720678	Cuomo et al. 2015
GCA_000143565.1	18264	27807159	64877444.0	46.97	4.5	1852.9100341796875	Basidiomycota	Agaricomycotina	Agaricomycetes	Agaricales	Tricholomataceae	Laccaria	Laccaria bicolor	29883.0	Laccaria bicolor S238N-H82	486041.0	0.0	0.0	1.0	0.0	0.0	1.0	0.0	0.0	18322534	Martin et al. 2008
GCA_000145635.1	14749	27766648	43768664.0	56.79	1.7000000476837158	1002.3800048828125	Ascomycota	Pezizomycotina	Sordariomycetes	Magnaporthales	Magnaporthaceae	Gaeumannomyces	Gaeumannomyces graminis	29850.0	Gaeumannomyces graminis var. tritici R3-111a-1	644352.0	1.0	0.0	0.0	0.0	0.0	1.0	0.0	0.0	24789608	Li et al. 2014a
GCA_000146045.2	6304	8833513	12071326.0	38.3	0.05000000074505806	496.989990234375	Ascomycota	Saccharomycotina	Saccharomycetes	Saccharomycetales	Saccharomycetaceae	Saccharomyces	Saccharomyces cerevisiae	4932.0	Saccharomyces cerevisiae S288c	559292.0	0.0	1.0	0.0	0.0	0.0	0.0	1.0	0.0	8849441	Goffeau et al. 1996
GCA_000146465.1	2011	2013276	2216898.0	41.52	0.029999999329447746	99.94000244140625	Microsporidia	Microsporidia	Microsporidia		Unikaryonidae	Encephalitozoon	Encephalitozoon intestinalis	58839.0	Encephalitozoon intestinalis ATCC 50506	876142.0	1.0	0.0	0.0	1.0	0.0	0.0	0.0	0.0	22802648	Pombert et al. 2012
GCA_000146915.2	16088	21148492	37213987.0	50.43	1.5800000429153442	860.2100219726562	Ascomycota	Pezizomycotina	Dothideomycetes	Pleosporales	Phaeosphaeriaceae	Parastagonospora	Parastagonospora nodorum	13684.0	Parastagonospora nodorum SN15	321614.0	1.0	0.0	0.0	0.0	0.0	1.0	0.0	0.0	18024570	Hane et al. 2007
GCA_000146945.2	14715	19474635	38459164.0	41.8	1.7599999904632568	1282.8699951171875	Ascomycota	Pezizomycotina	Leotiomycetes	Helotiales	Sclerotiniaceae	Sclerotinia	Sclerotinia sclerotiorum	5180.0	Sclerotinia sclerotiorum 1980 UF-70	665079.0	0.0	1.0	0.0	0.0	0.0	1.0	0.0	0.0	21876677	Amselem et al. 2011
GCA_000149035.1	12400	18642988	51644307.0	49.11	1.690000057220459	2056.260009765625	Ascomycota	Pezizomycotina	Sordariomycetes	Glomerellales	Glomerellaceae	Colletotrichum	Colletotrichum graminicola	31870.0	Colletotrichum graminicola M1.001	645133.0	1.0	0.0	0.0	0.0	0.0	1.0	0.0	0.0	22885923	O'Connell et al. 2012
GCA_000149205.2	9591	17855331	30275969.0	50.3	0.2800000011920929	1264.199951171875	Ascomycota	Pezizomycotina	Eurotiomycetes	Eurotiales	Aspergillaceae	Aspergillus	Aspergillus nidulans	162425.0	Aspergillus nidulans FGSC A4	227321.0	0.0	1.0	0.0	0.0	0.0	1.0	1.0	0.0	16372000	Galagan et al. 2005
GCA_000149245.3	8338	16623436	18916112.0	48.21	5.570000171661377	68.9800033569336	Basidiomycota	Agaricomycotina	Tremellomycetes	Tremellales	Cryptococcaceae	Cryptococcus	Cryptococcus neoformans	5207.0	Cryptococcus neoformans var. grubii H99	235443.0	1.0	1.0	0.0	1.0	0.0	0.0	0.0	0.0	15653466	Loftus et al. 2005
GCA_000149305.1	17703	21202967	46148878.0	35.59	2.2899999618530273	1402.8900146484375	Mucoromycota	Mucoromycotina		Mucorales	Rhizopodaceae	Rhizopus	Rhizopus delemar	936053.0	Rhizopus delemar RA 99-880	246409.0	0.0	1.0	0.0	0.0	0.0	0.0	1.0	0.0	19578406	Ma et al. 2009
GCA_000149335.2	9905	17828409	29016019.0	45.96	2.2799999713897705	1068.260009765625	Ascomycota	Pezizomycotina	Eurotiomycetes	Onygenales		Coccidioides	Coccidioides immitis	5501.0	Coccidioides immitis RS	246410.0	1.0	0.0	0.0	1.0	0.0	0.0	0.0	0.0	19717792	Sharpton et al. 2009
GCA_000149365.1	5960	8391821	11736985.0	38.29	0.05000000074505806	534.5900268554688	Ascomycota	Saccharomycotina	Saccharomycetes	Saccharomycetales	Saccharomycetaceae	Saccharomyces	Saccharomyces cerevisiae	4932.0	Saccharomyces cerevisiae RM11-1a	285006.0	0.0	1.0	0.0	0.0	0.0	0.0	1.0	0.0	19581448	Dimitrov et al. 2009
GCA_000149385.1	6609	12789878	19699782.0	48.47	0.9200000166893005	1039.81005859375	Basidiomycota	Agaricomycotina	Tremellomycetes	Tremellales	Cryptococcaceae	Cryptococcus	Cryptococcus neoformans	5207.0	Cryptococcus neoformans var. neoformans B-3501A	283643.0	1.0	1.0	0.0	1.0	0.0	0.0	0.0	0.0	15653466	Loftus et al. 2005
GCA_000149425.1	6062	8234339	10609954.0	43.76	0.0	377.6499938964844	Ascomycota	Saccharomycotina	Saccharomycetes	Saccharomycetales	Debaryomycetaceae	Meyerozyma	Meyerozyma guilliermondii	4929.0	Meyerozyma guilliermondii ATCC 6260	294746.0	1.0	1.0	0.0	1.0	0.0	0.0	1.0	0.0	19465905	Butler et al. 2009
GCA_000149445.2	6101	8621088	14472953.0	33.47	0.03999999910593033	871.2899780273438	Ascomycota	Saccharomycotina	Saccharomycetes	Saccharomycetales	Debaryomycetaceae	Candida	Candida albicans	5476.0	Candida albicans WO-1	294748.0	1.0	0.0	0.0	1.0	0.0	0.0	0.0	0.0	19465905	Butler et al. 2009
GCA_000149475.3	6637	12009198	17475811.0	47.8	4.800000190734863	817.2100219726562	Basidiomycota	Agaricomycotina	Tremellomycetes	Tremellales	Cryptococcaceae	Cryptococcus	Cryptococcus gattii VGII	1859096.0	Cryptococcus gattii VGII R265	294750.0	1.0	1.0	0.0	1.0	0.0	0.0	0.0	0.0	26330512	Farrer et al. 2015
GCA_000149555.1	16240	29310758	41885085.0	48.67	2.869999885559082	662.52001953125	Ascomycota	Pezizomycotina	Sordariomycetes	Hypocreales	Nectriaceae	Fusarium	Fusarium verticillioides	117187.0	Fusarium verticillioides 7600	334819.0	1.0	1.0	0.0	0.0	0.0	1.0	0.0	0.0	20237561	Ma et al. 2010
GCA_000149585.1	9402	15539895	33030326.0	46.13	2.5	1818.52001953125	Ascomycota	Pezizomycotina	Eurotiomycetes	Onygenales	Ajellomycetaceae	Histoplasma	Histoplasma capsulatum	5037.0	Histoplasma capsulatum NAm1	339724.0	1.0	1.0	0.0	1.0	0.0	0.0	0.0	0.0	19717792	Sharpton et al. 2009
GCA_000149615.1	10551	17483962	29364022.0	52.87	2.1500000953674316	1092.77001953125	Ascomycota	Pezizomycotina	Eurotiomycetes	Eurotiales	Aspergillaceae	Aspergillus	Aspergillus terreus	33178.0	Aspergillus terreus NIH2624	341663.0	1.0	1.0	0.0	1.0	0.0	1.0	1.0	0.0	12536215	Askenazi et al. 2003
GCA_000149645.2	10678	16807458	31770017.0	49.55	1.9299999475479126	1321.8199462890625	Ascomycota	Pezizomycotina	Eurotiomycetes	Eurotiales	Aspergillaceae	Aspergillus	Aspergillus fischeri	36630.0	Aspergillus fischeri NRRL 181	331117.0									18404212	Fedorova et al. 2008
GCA_000149685.1	5908	8842415	15547272.0	36.94	0.0	1114.0799560546875	Ascomycota	Saccharomycotina	Saccharomycetes	Saccharomycetales	Debaryomycetaceae	Lodderomyces	Lodderomyces elongisporus	36914.0	Lodderomyces elongisporus NRRL YB-4239	379508.0	1.0	0.0	0.0	1.0	0.0	0.0	0.0	0.0	19465905	Butler et al. 2009
GCA_000149815.1	10724	15923552	27781142.0	46.92	2.2300000190734863	781.6699829101562	Ascomycota	Pezizomycotina	Eurotiomycetes	Onygenales		Coccidioides	Coccidioides immitis	5501.0	Coccidioides immitis H538.4	396776.0	1.0	0.0	0.0	1.0	0.0	0.0	0.0	0.0	19717792	Sharpton et al. 2009
GCA_000149845.2	5224	8997822	11733154.0	43.79	1.0299999713897705	253.63999938964844	Ascomycota	Taphrinomycotina	Schizosaccharomycetes	Schizosaccharomycetales	Schizosaccharomycetaceae	Schizosaccharomyces	Schizosaccharomyces japonicus	4897.0	Schizosaccharomyces japonicus yFS275	402676.0	1.0	0.0	0.0	0.0	0.0	1.0	0.0	0.0	21511999	Rhind et al. 2011
GCA_000149865.1	8763	17348326	23897668.0	39.27	4.380000114440918	666.9299926757812	Chytridiomycota	Chytridiomycota	Chytridiomycetes	Rhizophydiales		Batrachochytrium	Batrachochytrium dendrobatidis	109871.0	Batrachochytrium dendrobatidis JEL423	403673.0	1.0	0.0	0.0	1.0	0.0	0.0	0.0	1.0	22072962	Joneson et al. 2011
GCA_000149895.1	10524	17618971	28908395.0	46.16	2.319999933242798	846.9099731445312	Ascomycota	Pezizomycotina	Eurotiomycetes	Onygenales		Coccidioides	Coccidioides immitis	5501.0	Coccidioides immitis RMSCC 2394	404692.0	1.0	0.0	0.0	1.0	0.0	0.0	0.0	0.0	19717792	Sharpton et al. 2009
GCA_000149925.1	16309	27350313	88724376.0	43.35	3.490000009536743	3626.580078125	Basidiomycota	Pucciniomycotina	Pucciniomycetes	Pucciniales	Pucciniaceae	Puccinia	Puccinia graminis	5297.0	Puccinia graminis f. sp. tritici CRL 75-36-700-3	418459.0	1.0	0.0	0.0	0.0	0.0	1.0	0.0	0.0	21536894	Duplessis et al. 2011
GCA_000149955.2	21354	36707940	61471697.0	48.37	2.819999933242798	1010.6799926757812	Ascomycota	Pezizomycotina	Sordariomycetes	Hypocreales	Nectriaceae	Fusarium	Fusarium oxysporum	5507.0	Fusarium oxysporum f. sp. lycopersici 4287	426428.0	1.0	1.0	0.0	0.0	0.0	1.0	0.0	0.0	20237561	Ma et al. 2010
GCA_000149985.1	12300	19640958	37997465.0	50.89	1.6699999570846558	1447.5	Ascomycota	Pezizomycotina	Dothideomycetes	Pleosporales	Pleosporaceae	Pyrenophora	Pyrenophora tritici-repentis	45151.0	Pyrenophora tritici-repentis Pt-1C-BFP	426418.0	1.0	1.0	0.0	0.0	0.0	1.0	1.0	0.0	23316438	Manning et al. 2013
GCA_000150035.1	5767	8629320	14674591.0	33.02	0.03999999910593033	988.7100219726562	Ascomycota	Saccharomycotina	Saccharomycetes	Saccharomycetales	Saccharomycetaceae	Vanderwaltozyma	Vanderwaltozyma polyspora	36033.0	Vanderwaltozyma polyspora DSM 70294	436907.0	0.0	1.0	0.0	0.0	0.0	1.0	1.0	0.0	17494770	Scannell et al. 2007
GCA_000150055.1	10016	17232401	28211108.0	46.28	2.3499999046325684	981.7899780273438	Ascomycota	Pezizomycotina	Eurotiomycetes	Onygenales		Coccidioides	Coccidioides posadasii	199306.0	Coccidioides posadasii RMSCC 3488	454284.0	1.0	0.0	0.0	1.0	0.0	0.0	0.0	0.0	19717792	Sharpton et al. 2009
GCA_000150085.1	10538	15438164	27708786.0	47.02	2.2300000190734863	830.4500122070312	Ascomycota	Pezizomycotina	Eurotiomycetes	Onygenales		Coccidioides	Coccidioides immitis	5501.0	Coccidioides immitis RMSCC 3703	454286.0	1.0	0.0	0.0	1.0	0.0	0.0	0.0	0.0	19717792	Sharpton et al. 2009
GCA_000150115.1	9364	16470474	30483324.0	44.54	2.2200000286102295	1207.550048828125	Ascomycota	Pezizomycotina	Eurotiomycetes	Onygenales	Ajellomycetaceae	Histoplasma	Histoplasma capsulatum	5037.0	Histoplasma capsulatum G186AR	447093.0	1.0	1.0	0.0	1.0	0.0	0.0	0.0	0.0
GCA_000150145.1	10124	16011571	29205420.0	49.55	1.899999976158142	1270.77001953125	Ascomycota	Pezizomycotina	Eurotiomycetes	Eurotiales	Aspergillaceae	Aspergillus	Aspergillus fumigatus	746128.0	Aspergillus fumigatus A1163	451804.0	0.0	1.0	0.0	1.0	0.0	1.0	1.0	0.0	22080559	Arnaud et al. 2012
GCA_000150475.2	8548	13553539	29062735.0	44.49	1.9900000095367432	1751.719970703125	Ascomycota	Pezizomycotina	Eurotiomycetes	Onygenales		Paracoccidioides	Paracoccidioides brasiliensis	121759.0	Paracoccidioides brasiliensis Pb03	482561.0	1.0	0.0	0.0	1.0	0.0	0.0	0.0	0.0	22046142	Desjardins et al. 2011
GCA_000150505.2	5347	9452187	11634473.0	37.55	1.0299999713897705	270.4599914550781	Ascomycota	Taphrinomycotina	Schizosaccharomycetes	Schizosaccharomycetales	Schizosaccharomycetaceae	Schizosaccharomyces	Schizosaccharomyces octosporus	4899.0	Schizosaccharomyces octosporus yFS286	483514.0	0.0	1.0	0.0						21511999	Rhind et al. 2011
GCA_000150675.2	10811	17665683	33900324.0	55.79	1.7699999809265137	1461.0999755859375	Ascomycota	Pezizomycotina	Sordariomycetes	Glomerellales	Plectosphaerellaceae	Verticillium	Verticillium dahliae	27337.0	Verticillium dahliae VdLs.17	498257.0	1.0	1.0	0.0	0.0	0.0	1.0	1.0	0.0	21829347	Klosterman et al. 2011
GCA_000150705.2	8953	13998801	32925248.0	42.82	2.0199999809265137	1937.81005859375	Ascomycota	Pezizomycotina	Eurotiomycetes	Onygenales		Paracoccidioides	Paracoccidioides lutzii	1048829.0	Paracoccidioides lutzii Pb01	502779.0	1.0	0.0	0.0	1.0	0.0	0.0	0.0	0.0	22046142	Desjardins et al. 2011
GCA_000150735.2	8522	13698905	29952540.0	44.35	2.0399999618530273	1835.3800048828125	Ascomycota	Pezizomycotina	Eurotiomycetes	Onygenales		Paracoccidioides	Paracoccidioides brasiliensis	121759.0	Paracoccidioides brasiliensis Pb18	502780.0	1.0	0.0	0.0	1.0	0.0	0.0	0.0	0.0	22046142	Desjardins et al. 2011
GCA_000150825.1	10488	16161213	32862988.0	56.03	1.7699999809265137	1575.8699951171875	Ascomycota	Pezizomycotina	Sordariomycetes	Glomerellales	Plectosphaerellaceae	Verticillium	Verticillium alfalfae	1051613.0	Verticillium alfalfae VaMs.102	526221.0	1.0	1.0	0.0	0.0	0.0	1.0	1.0	0.0	21829347	Klosterman et al. 2011
GCA_000150975.2	9029	14473261	23272942.0	48.46	2.119999885559082	964.0499877929688	Ascomycota	Pezizomycotina	Eurotiomycetes	Onygenales	Arthrodermataceae	Nannizzia	Nannizzia gypsea	63402.0	Microsporum gypseum CBS 118893	535722.0	1.0	0.0	0.0	1.0	0.0	0.0	0.0	0.0	22951933	Martinez et al. 2012
GCA_000151005.2	9666	16925940	37943219.0	42.0	2.25	2065.469970703125	Ascomycota	Pezizomycotina	Eurotiomycetes	Onygenales	Ajellomycetaceae	Histoplasma	Histoplasma capsulatum	5037.0	Histoplasma capsulatum H88	544711.0	1.0	1.0	0.0	1.0	0.0	0.0	0.0	0.0
GCA_000151035.1	9796	15660563	38961716.0	41.71	2.1700000762939453	2166.7099609375	Ascomycota	Pezizomycotina	Eurotiomycetes	Onygenales	Ajellomycetaceae	Histoplasma	Histoplasma capsulatum	5037.0	Histoplasma capsulatum H143	544712.0	1.0	1.0	0.0	1.0	0.0	0.0	0.0	0.0
GCA_000151065.3	7088	11090968	118726170.0	43.96	1.6699999570846558	10943.1796875	Ascomycota	Pezizomycotina	Leotiomycetes	Erysiphales	Erysiphaceae	Blumeria	Blumeria graminis	34373.0	Blumeria graminis f. sp. hordei DH14	546991.0	1.0	0.0	0.0	0.0	0.0	1.0	0.0	0.0	21148392	Spanu et al. 2010
GCA_000151125.2	8041	12893412	22224160.0	48.75	1.5800000429153442	1139.8499755859375	Ascomycota	Pezizomycotina	Eurotiomycetes	Onygenales	Arthrodermataceae	Trichophyton	Trichophyton benhamiae	63400.0	Arthroderma benhamiae CBS 112371	663331.0	1.0	0.0	0.0	1.0	0.0	0.0	0.0	0.0	21247460	Burmester et al. 2011
GCA_000151145.1	8847	14551905	23263091.0	47.5	2.259999990463257	945.5700073242188	Ascomycota	Pezizomycotina	Eurotiomycetes	Onygenales	Arthrodermataceae	Microsporum	Microsporum canis	63405.0	Arthroderma otae CBS 113480	554155.0	1.0	0.0	0.0	1.0	0.0	0.0	0.0	0.0	22951933	Martinez et al. 2012
GCA_000151175.1	8785	13863379	24158205.0	47.37	2.1500000953674316	1058.8900146484375	Ascomycota	Pezizomycotina	Eurotiomycetes	Onygenales	Arthrodermataceae	Trichophyton	Trichophyton equinum	63418.0	Trichophyton equinum CBS 127.97	559882.0	1.0	0.0	0.0	1.0	0.0	0.0	0.0	0.0	22951933	Martinez et al. 2012
GCA_000151295.1	19281	36230066	57060573.0	61.59	2.509999990463257	941.6900024414062	Blastocladiomycota	Blastocladiomycota	Blastocladiomycetes	Blastocladiales	Blastocladiaceae	Allomyces	Allomyces macrogynus	28583.0	Allomyces macrogynus ATCC 38327	578462.0	0.0	1.0	0.0	0.0	0.0	0.0	1.0	1.0	26365255	Torruella et al. 2015
GCA_000151335.1	7255	14848860	27013412.0	46.59	2.2699999809265137	1457.949951171875	Ascomycota	Pezizomycotina	Eurotiomycetes	Onygenales		Coccidioides	Coccidioides posadasii	199306.0	Coccidioides posadasii C735 delta SOWgp	222929.0	1.0	0.0	0.0	1.0	0.0	0.0	0.0	0.0	19717792	Sharpton et al. 2009
GCA_000151355.1	15708	26306291	51286497.0	50.79	2.0799999237060547	1455.1600341796875	Ascomycota	Pezizomycotina	Sordariomycetes	Hypocreales	Nectriaceae	Fusarium	Nectria haematococca	140110.0	Nectria haematococca mpVI 77-13-4	660122.0	1.0	0.0	0.0	0.0	0.0	1.0	0.0	0.0	19714214	Coleman et al. 2009
GCA_000151425.1	8713	14512949	22530013.0	48.28	2.2200000286102295	868.8599853515625	Ascomycota	Pezizomycotina	Eurotiomycetes	Onygenales	Arthrodermataceae	Trichophyton	Trichophyton rubrum	5551.0	Trichophyton rubrum CBS 118892	559305.0	1.0	0.0	0.0	1.0	0.0	0.0	0.0	0.0	22951933	Martinez et al. 2012
GCA_000151455.1	8625	13710272	22988586.0	48.12	2.130000114440918	1018.72998046875	Ascomycota	Pezizomycotina	Eurotiomycetes	Onygenales	Arthrodermataceae	Trichophyton	Trichophyton tonsurans	34387.0	Trichophyton tonsurans CBS 112818	647933.0	1.0	0.0	0.0	1.0	0.0	0.0	0.0	0.0	22951933	Martinez et al. 2012
GCA_000151505.1	8086	12854306	22540967.0	48.24	1.559999942779541	1084.8599853515625	Ascomycota	Pezizomycotina	Eurotiomycetes	Onygenales	Arthrodermataceae	Trichophyton	Trichophyton verrucosum	63417.0	Trichophyton verrucosum HKI 0517	663202.0	1.0	0.0	0.0	1.0	0.0	0.0	0.0	0.0	21247460	Burmester et al. 2011
GCA_000151525.2	15692	25824953	135343689.0	46.72	3.640000104904175	6242.080078125	Basidiomycota	Pucciniomycotina	Pucciniomycetes	Pucciniales	Pucciniaceae	Puccinia	Puccinia triticina	208348.0	Puccinia triticina 1-1 BBBD Race 1	630390.0	1.0	0.0	0.0	0.0	0.0	1.0	0.0	0.0	23356831	Fellers et al. 2013
GCA_000151595.1	10477	21378511	73633833.0	36.67	2.5	3698.27001953125	Ascomycota	Pezizomycotina	Eurotiomycetes	Onygenales	Ajellomycetaceae	Blastomyces	Blastomyces dermatitidis	5039.0	Blastomyces dermatitidis ATCC 18188	653446.0	1.0	1.0	0.0	1.0	0.0	0.0	0.0	0.0	23499858	Marty et al. 2013
GCA_000151645.1	7509	15537921	124945702.0	44.86	4.380000114440918	10976.4404296875	Ascomycota	Pezizomycotina	Pezizomycetes	Pezizales	Tuberaceae	Tuber	Tuber melanosporum	39416.0	Tuber melanosporum	39416.0	0.0	0.0	1.0	0.0	0.0	1.0	0.0	0.0	20348908	Martin et al. 2010
GCA_000166005.1	11799	17996598	33583335.0	50.91	1.5	1076.260009765625	Ascomycota	Pezizomycotina	Dothideomycetes	Pleosporales	Pleosporaceae	Pyrenophora	Pyrenophora teres	53485.0	Pyrenophora teres f. teres 0-1	861557.0	1.0	1.0	0.0	0.0	0.0	1.0	1.0	0.0	21067574	Ellwood et al. 2010
GCA_000166155.1	9560	21430721	71515325.0	36.64	3.0199999809265137	2890.18994140625	Ascomycota	Pezizomycotina	Eurotiomycetes	Onygenales	Ajellomycetaceae	Blastomyces	Blastomyces dermatitidis	5039.0	Blastomyces dermatitidis ATCC 26199	447095.0	1.0	1.0	0.0	1.0	0.0	0.0	0.0	0.0	23499858	Marty et al. 2013
GCA_000166175.1	7500	17352273	26138885.0	55.43	4.900000095367432	825.010009765625	Basidiomycota	Pucciniomycotina	Microbotryomycetes	Microbotryales	Microbotryaceae	Microbotryum	Microbotryum lychnidis-dioicae	288795.0	Microbotryum lychnidis-dioicae p1A1 Lamole	683840.0	1.0	0.0	0.0	0.0	0.0	1.0	0.0	0.0	26076695	Perlin et al. 2015
GCA_000167075.2	3764	4634286	11189057.0	39.84		672.9299926757812	Ascomycota	Saccharomycotina	Saccharomycetes	Saccharomycetales	Saccharomycetaceae	Saccharomyces	Saccharomyces kudriavzevii	114524.0	Saccharomyces kudriavzevii IFO 1802	226230.0	0.0	1.0	0.0	0.0	0.0	1.0	0.0	0.0	20164837	Hittinger et al. 2010
GCA_000167675.2	9120	16373693	33395713.0	52.82	2.059999942779541	1804.06005859375	Ascomycota	Pezizomycotina	Sordariomycetes	Hypocreales	Hypocreaceae	Trichoderma	Trichoderma reesei	51453.0	Trichoderma reesei QM6a	431241.0	1.0	1.0	0.0	0.0	0.0	1.0	1.0	0.0	18454138	Martinez et al. 2008
GCA_000170175.2	10379	18029563	27583241.0	46.6	2.130000114440918	771.5800170898438	Ascomycota	Pezizomycotina	Eurotiomycetes	Onygenales		Coccidioides	Coccidioides posadasii	199306.0	Coccidioides posadasii str. Silveira	443226.0	1.0	0.0	0.0	1.0	0.0	0.0	0.0	0.0	19717792	Sharpton et al. 2009
GCA_000170995.2	12405	21106769	39022666.0	49.25	1.940000057220459	1400.300048828125	Ascomycota	Pezizomycotina	Sordariomycetes	Hypocreales	Hypocreaceae	Trichoderma	Trichoderma virens	29875.0	Trichoderma virens Gv29-8	413071.0	1.0	0.0	0.0	0.0	1.0	0.0	1.0	0.0	21501500	Kubicek et al. 2011
GCA_000171015.2	11810	20520037	36143664.0	49.75	1.8600000143051147	1252.1600341796875	Ascomycota	Pezizomycotina	Sordariomycetes	Hypocreales	Hypocreaceae	Trichoderma	Trichoderma atroviride	63577.0	Trichoderma atroviride IMI 206040	452589.0	1.0	1.0	0.0	0.0	1.0	0.0	1.0	0.0	19948043 21501500	Kubicek et al. 2011; Seidl et al. 2009
GCA_000181435.1	5903	8586475	11990995.0	38.31	0.03999999910593033	543.2999877929688	Ascomycota	Saccharomycotina	Saccharomycetes	Saccharomycetales	Saccharomycetaceae	Saccharomyces	Saccharomyces cerevisiae	4932.0	Saccharomyces cerevisiae YJM789	307796.0	0.0	1.0	0.0	0.0	0.0	0.0	1.0	0.0	17652520	Wei et al. 2007
GCA_000181695.1	4286	6371742	8958118.0	52.06		587.6500244140625	Basidiomycota	Ustilaginomycotina	Malasseziomycetes	Malasseziales	Malasseziaceae	Malassezia	Malassezia globosa	76773.0	Malassezia globosa CBS 7966	425265.0	1.0	0.0	0.0	1.0	0.0	0.0	0.0	0.0	18000048	Xu et al. 2007
GCA_000182175.1	5590	7190507	11176855.0	38.24		525.010009765625	Ascomycota	Saccharomycotina	Saccharomycetes	Saccharomycetales	Saccharomycetaceae	Saccharomyces	Saccharomyces cerevisiae	4932.0	Saccharomyces cerevisiae AWRI1631	545124.0	0.0	1.0	0.0	0.0	0.0	0.0	1.0	0.0	18778279	Borneman et al. 2008
GCA_000182315.2	5665	8238837	11538054.0	38.1	0.029999999329447746	508.4800109863281	Ascomycota	Saccharomycotina	Saccharomycetes	Saccharomycetales	Saccharomycetaceae	Saccharomyces	Saccharomyces cerevisiae	4932.0	Saccharomyces cerevisiae JAY291	574961.0	0.0	1.0	0.0	0.0	0.0	0.0	1.0	0.0	19812109	Argueso et al. 2009
GCA_000182565.2	9169	19382742	24131112.0	47.6	5.210000038146973	448.3699951171875	Chytridiomycota	Chytridiomycota	Chytridiomycetes	Spizellomycetales	Spizellomycetaceae	Spizellomyces	Spizellomyces punctatus	109760.0	Spizellomyces punctatus DAOM BR117	645134.0	0.0	1.0	0.0	0.0	0.0	1.0	1.0	0.0	11861890	Forget et al. 2002
GCA_000182765.2	5922	8886556	13030174.0	38.68	0.07999999821186066	690.260009765625	Ascomycota	Saccharomycotina	Saccharomycetes	Saccharomycetales	Debaryomycetaceae	Candida	Candida parapsilosis	5480.0	Candida parapsilosis	5480.0	1.0	0.0	0.0	1.0	0.0	0.0	0.0	0.0	15657051	Nosek et al. 2005
GCA_000182805.2	10555	20591669	38391383.0	52.11	1.5099999904632568	1635.469970703125	Ascomycota	Pezizomycotina	Sordariomycetes	Sordariales	Sordariaceae	Sordaria	Sordaria macrospora	5147.0	Sordaria macrospora k-hell	771870.0	0.0	1.0	0.0	0.0	0.0	0.0	1.0	0.0	20386741	Nowrousian et al. 2010
GCA_000182895.1	13657	23567848	36192590.0	51.64	4.559999942779541	915.75	Basidiomycota	Agaricomycotina	Agaricomycetes	Agaricales	Psathyrellaceae	Coprinopsis	Coprinopsis cinerea	5346.0	Coprinopsis cinerea okayama7#130	240176.0	0.0	1.0	0.0	0.0	0.0	0.0	1.0	0.0	20547848	Stajich et al. 2010
GCA_000182925.2	10591	23318387	41102378.0	48.23	2.0	1592.31005859375	Ascomycota	Pezizomycotina	Sordariomycetes	Sordariales	Sordariaceae	Neurospora	Neurospora crassa	5141.0	Neurospora crassa OR74A	367110.0	0.0	1.0	0.0	0.0	0.0	1.0	0.0	0.0	12712197	Galagan et al. 2003
GCA_000182965.2	14217	16924978	27558918.0	33.45	0.0	648.1400146484375	Ascomycota	Saccharomycotina	Saccharomycetes	Saccharomycetales	Debaryomycetaceae	Candida	Candida albicans	5476.0	Candida albicans SC5314	237561.0	1.0	0.0	0.0	1.0	0.0	0.0	0.0	0.0	19465905	Butler et al. 2009
GCA_000182985.1	2678	2358821	7860219.0	25.27	0.0	496.6600036621094	Microsporidia	Microsporidia	Microsporidia		Nosematidae	Nosema	Nosema ceranae	40302.0	Nosema ceranae BRL01	578460.0	1.0	0.0	0.0	1.0	0.0	0.0	0.0	0.0	25914091	Pelin et al. 2015
GCA_000183025.1	16443	10640255	26663261.0	47.74	2.309999942779541	422.70001220703125	Basidiomycota	Agaricomycotina	Agaricomycetes	Agaricales	Marasmiaceae	Moniliophthora	Moniliophthora perniciosa	153609.0	Moniliophthora perniciosa FA553	554373.0	1.0	1.0	0.0	0.0	0.0	1.0	0.0	0.0	19019209	Mondego et al. 2008
GCA_000184105.1	9225	16902876	30684937.0	50.12	1.7200000286102295	1214.52001953125	Ascomycota	Pezizomycotina	Leotiomycetes		Pseudeurotiaceae	Pseudogymnoascus	Pseudogymnoascus destructans	655981.0	Pseudogymnoascus destructans 20631-21	658429.0	1.0	1.0	0.0	1.0	0.0	0.0	1.0	0.0
GCA_000184455.3	35699	16320858	37912014.0	48.24	1.940000057220459	604.1599731445312	Ascomycota	Pezizomycotina	Eurotiomycetes	Eurotiales	Aspergillaceae	Aspergillus	Aspergillus oryzae	5062.0	Aspergillus oryzae RIB40	510516.0	0.0	1.0	0.0	0.0	0.0	0.0	1.0	0.0	16372010	Machida et al. 2005
GCA_000185945.1	6580	12440007	18374760.0	47.88	5.03000020980835	901.6599731445312	Basidiomycota	Agaricomycotina	Tremellomycetes	Tremellales	Cryptococcaceae	Cryptococcus	Cryptococcus gattii VGI	37769.0	Cryptococcus gattii WM276	367775.0	1.0	1.0	0.0	1.0	0.0	0.0	0.0	0.0	21304167	D'Souza et al. 2011
GCA_000187245.3	5408	7549771	8874589.0	47.86	0.09000000357627869	244.39999389648438	Ascomycota	Saccharomycotina	Saccharomycetes	Saccharomycetales	Pichiaceae	Ogataea	Ogataea parapolymorpha	1005962.0	Ogataea parapolymorpha DL-1	871575.0	0.0	1.0	0.0	0.0	0.0	1.0	1.0	0.0	24279325	Ravin et al. 2013
GCA_000187405.1	9974	16487333	39422329.0	49.91	1.6799999475479126	2140.60009765625	Ascomycota	Pezizomycotina	Sordariomycetes	Hypocreales	Clavicipitaceae	Metarhizium	Metarhizium acridum	92637.0	Metarhizium acridum CQMa 102	655827.0	1.0	1.0	0.0	1.0	0.0	0.0	1.0	0.0	21253567 25102932	Gao et al. 2011; Pattemore et al. 2014
GCA_000187425.2	11688	18871440	41656800.0	51.52	1.590000033378601	1938.1800537109375	Ascomycota	Pezizomycotina	Sordariomycetes	Hypocreales	Clavicipitaceae	Metarhizium	Metarhizium robertsii	568076.0	Metarhizium robertsii ARSEF 23	655844.0	1.0	1.0	0.0	1.0	0.0	0.0	1.0	0.0	21253567 25102933	Gao et al. 2011; Rube et al. 2015
GCA_000190195.1	5272	7646441	11741670.0	38.23		762.3599853515625	Ascomycota	Saccharomycotina	Saccharomycetes	Saccharomycetales	Saccharomycetaceae	Saccharomyces	Saccharomyces cerevisiae	4932.0	Saccharomyces cerevisiae AWRI796	764097.0	0.0	1.0	0.0	0.0	0.0	0.0	1.0	0.0
GCA_000190215.1	5257	7659365	11667470.0	38.22		739.47998046875	Ascomycota	Saccharomycotina	Saccharomycetes	Saccharomycetales	Saccharomycetaceae	Saccharomyces	Saccharomyces cerevisiae	4932.0	Saccharomyces cerevisiae Vin13	764099.0	0.0	1.0	0.0	0.0	0.0	0.0	1.0	0.0	18990252	Rossouw et al. 2008
GCA_000190235.1	5295	7741086	11662230.0	38.22		725.530029296875	Ascomycota	Saccharomycotina	Saccharomycetes	Saccharomycetales	Saccharomycetaceae	Saccharomyces	Saccharomyces cerevisiae	4932.0	Saccharomyces cerevisiae VL3	764100.0	0.0	1.0	0.0	0.0	0.0	0.0	1.0	0.0
GCA_000190255.1	5187	7524525	11514552.0	38.18		755.5399780273438	Ascomycota	Saccharomycotina	Saccharomycetes	Saccharomycetales	Saccharomycetaceae	Saccharomyces	Saccharomyces cerevisiae	4932.0	Saccharomyces cerevisiae FostersB	764102.0	0.0	1.0	0.0	0.0	0.0	0.0	1.0	0.0
GCA_000190615.1	2788	3226951	4147597.0	34.46		305.92999267578125	Microsporidia	Microsporidia	Microsporidia			Nematocida	Nematocida parisii	586133.0	Nematocida parisii ERTm3	935791.0	1.0	0.0	0.0	1.0	0.0	0.0	0.0	0.0	22813931	Cuomo et al. 2012
GCA_000192795.1	2825	3247770	6118689.0	39.75	0.0	928.5700073242188	Microsporidia	Microsporidia	Microsporidia		Pleistophoridae	Vavraia	Vavraia culicis	103449.0	Vavraia culicis subsp. floridensis	948595.0	1.0	0.0	0.0	1.0	0.0	0.0	0.0	0.0	26300319	Troemel and Becnel 2015
GCA_000193285.1	12363	25186591	39641827.0	56.89	1.7699999809265137	1082.31005859375	Ascomycota	Pezizomycotina	Sordariomycetes	Magnaporthales	Magnaporthaceae	Magnaporthiopsis	Magnaporthiopsis poae	148304.0	Magnaporthiopsis poae ATCC 64411	644358.0	1.0	0.0	0.0	0.0	0.0	1.0	0.0	0.0
GCA_000203795.1	8700	15855661	24315081.0	39.25	3.2899999618530273	951.9500122070312	Chytridiomycota	Chytridiomycota	Chytridiomycetes	Rhizophydiales		Batrachochytrium	Batrachochytrium dendrobatidis	109871.0	Batrachochytrium dendrobatidis JAM81	684364.0	1.0	0.0	0.0	1.0	0.0	0.0	0.0	1.0	22072962	Joneson et al. 2011
GCA_000204055.1	16380	27303416	101129028.0	41.0	3.9100000858306885	4362.2001953125	Basidiomycota	Pucciniomycotina	Pucciniomycetes	Pucciniales	Melampsoraceae	Melampsora	Melampsora larici-populina	203908.0	Melampsora larici-populina 98AG31	747676.0	1.0	0.0	0.0	0.0	0.0	1.0	0.0	0.0	21536894	Duplessis et al. 2011
GCA_000209165.1	5819	9463516	15441179.0	41.14	0.44999998807907104	1023.8200073242188	Ascomycota	Saccharomycotina	Saccharomycetes	Saccharomycetales	Debaryomycetaceae	Scheffersomyces	Scheffersomyces stipitis	4924.0	Scheffersomyces stipitis CBS 6054	322104.0	0.0	1.0	1.0	1.0	0.0	1.0	0.0	0.0	17334359	Jeffries et al. 2007
GCA_000209485.1	3806	2678968	3860738.0	33.7		137.5500030517578	Microsporidia	Microsporidia	Microsporidia		Enterocytozoonidae	Enterocytozoon	Enterocytozoon bieneusi	31281.0	Enterocytozoon bieneusi H348	481877.0	1.0	0.0	0.0	1.0	0.0	0.0	0.0	0.0	19132089	Akiyoshi et al. 2009
GCA_000213175.1	10380	19054149	39146333.0	49.42	1.7200000286102295	1923.6500244140625	Ascomycota	Pezizomycotina	Sordariomycetes	Sordariales	Sordariaceae	Neurospora	Neurospora tetrasperma	40127.0	Neurospora tetrasperma FGSC 2508	510951.0	0.0	1.0	0.0	0.0	0.0	1.0	0.0	0.0	21750257	Ellison et al. 2011
GCA_000213195.1	11186	19479491	39123460.0	49.67	1.7100000381469727	1744.9200439453125	Ascomycota	Pezizomycotina	Sordariomycetes	Sordariales	Sordariaceae	Neurospora	Neurospora tetrasperma	40127.0	Neurospora tetrasperma FGSC 2509	510952.0	0.0	1.0	0.0	0.0	0.0	1.0	0.0	0.0	21750257	Ellison et al. 2011
GCA_000218685.1	12923	20639634	42797233.0	45.32	4.639999866485596	1699.81005859375	Basidiomycota	Agaricomycotina	Agaricomycetes	Boletales	Serpulaceae	Serpula	Serpula lacrymans	85982.0	Serpula lacrymans var. lacrymans S7.9	578457.0	0.0	1.0	0.0	0.0	0.0	1.0	0.0	0.0	21764756	Eastwood et al. 2011
GCA_000218725.1	14481	21703679	46993781.0	45.32	4.260000228881836	1737.9300537109375	Basidiomycota	Agaricomycotina	Agaricomycetes	Boletales	Serpulaceae	Serpula	Serpula lacrymans	85982.0	Serpula lacrymans var. lacrymans S7.3	936435.0	0.0	1.0	0.0	0.0	0.0	1.0	0.0	0.0	21764756	Eastwood et al. 2011
GCA_000218975.1	7248	8708940	11659512.0	38.28		378.7900085449219	Ascomycota	Saccharomycotina	Saccharomycetes	Saccharomycetales	Saccharomycetaceae	Saccharomyces	Saccharomyces cerevisiae	4932.0	Saccharomyces cerevisiae EC1118	643680.0	0.0	1.0	0.0	0.0	0.0	0.0	1.0	0.0	22136070	Borneman et al. 2012
GCA_000219625.1	10964	17597437	39686251.0	52.14	1.6100000143051147	1906.030029296875	Ascomycota	Pezizomycotina	Dothideomycetes	Capnodiales	Mycosphaerellaceae	Zymoseptoria	Zymoseptoria tritici	1047171.0	Zymoseptoria tritici IPO323	336722.0	1.0	0.0	0.0	0.0	0.0	1.0	0.0	0.0	21994252	Stukenbrock et al. 2011
GCA_000221225.1	7475	13548766	28322806.0	52.59	1.899999976158142	1968.3399658203125	Ascomycota	Pezizomycotina	Sordariomycetes	Sordariales	Chaetomiaceae	Chaetomium	Chaetomium thermophilum	209285.0	Chaetomium thermophilum var. thermophilum DSM 1495	759272.0	0.0	1.0	0.0	0.0	0.0	0.0	1.0	0.0	21784248	Amlacher et al. 2011
GCA_000222205.2	3361	7410013	20478880.0	61.87	4.519999980926514	3859.360107421875	Basidiomycota	Pucciniomycotina	Microbotryomycetes	Sporidiobolales	Sporidiobolaceae	Rhodotorula	Rhodotorula toruloides	5286.0	Rhodotorula toruloides ATCC 204091	1001064.0	0.0	1.0	0.0	0.0	0.0	1.0	0.0	0.0	24526636	Paul et al. 2014
GCA_000222805.1	17817	33999865	54767602.0	47.81	2.109999895095825	875.1900024414062	Ascomycota	Pezizomycotina	Sordariomycetes	Hypocreales	Nectriaceae	Fusarium	Fusarium oxysporum	5507.0	Fusarium oxysporum Fo5176	660025.0	1.0	1.0	0.0	0.0	0.0	1.0	0.0	0.0	20237561	Ma et al. 2010
GCA_000223465.1	5547	8485423	10747050.0	42.92	0.5099999904632568	180.44000244140625	Ascomycota	Saccharomycotina	Saccharomycetes	Saccharomycetales	Debaryomycetaceae	Yamadazyma	Candida tenuis	45596.0	Candida tenuis ATCC 10573	590646.0	0.0	1.0	0.0	0.0	0.0	0.0	1.0	0.0	21788494	Wohlbach et al. 2011
GCA_000223485.1	5983	9447797	13182099.0	37.37	0.20999999344348907	409.6199951171875	Ascomycota	Saccharomycotina	Saccharomycetes	Saccharomycetales	Debaryomycetaceae	Spathaspora	Spathaspora passalidarum	340170.0	Spathaspora passalidarum NRRL Y-27907	619300.0	0.0	1.0	0.0	0.0	0.0	1.0	0.0	0.0	21788494	Wohlbach et al. 2011
GCA_000223565.1	5208	7643644	9402723.0	41.09		334.2099914550781	Ascomycota	Saccharomycotina	Saccharomycetes	Saccharomycetales	Phaffomycetaceae	Komagataella	Komagataella phaffii	460519.0	Komagataella phaffii CBS 7435	981350.0	0.0	1.0	0.0	0.0	0.0	1.0	0.0	0.0	27388471	Valli et al. 2016
GCA_000225545.1	11479	19423789	40072829.0	44.45	2.1700000762939453	1709.4100341796875	Ascomycota	Pezizomycotina	Orbiliomycetes	Orbiliales	Orbiliaceae	Orbilia	Arthrobotrys oligospora	13349.0	Arthrobotrys oligospora ATCC 24927	756982.0	1.0	1.0	0.0	1.0	0.0	0.0	1.0	0.0	21909256	Yang et al. 2011
GCA_000225605.1	9651	16821906	32268578.0	51.42	1.9900000095367432	1565.3900146484375	Ascomycota	Pezizomycotina	Sordariomycetes	Hypocreales	Cordycipitaceae	Cordyceps	Cordyceps militaris	73501.0	Cordyceps militaris CM01	983644.0	1.0	0.0	0.0	1.0	0.0	0.0	0.0	0.0	22112802	Zheng et al. 2011
GCA_000226095.1	9292	18048817	38744216.0	51.46	1.7899999618530273	2219.639892578125	Ascomycota	Pezizomycotina	Sordariomycetes	Sordariales	Chaetomiaceae	Thermothelomyces	Thermothelomyces thermophila	78579.0	Myceliophthora thermophila ATCC 42464	573729.0	0.0	1.0	0.0	0.0	0.0	1.0	0.0	0.0	21964414	Berka et al. 2011
GCA_000226115.1	9958	18682385	36912256.0	54.71	1.8300000429153442	1825.1600341796875	Ascomycota	Pezizomycotina	Sordariomycetes	Sordariales	Chaetomiaceae	Thielavia	Thielavia terrestris	35720.0	Thielavia terrestris NRRL 8126	578455.0	0.0	1.0	0.0	0.0	0.0	1.0	1.0	0.0	21964414	Berka et al. 2011
GCA_000226395.1	13937	20735421	32223735.0	48.96	5.050000190734863	823.219970703125	Ascomycota	Pezizomycotina	Eurotiomycetes	Eurotiales	Aspergillaceae	Penicillium	Penicillium rubens	1108849.0	Penicillium rubens Wisconsin 54-1255	500485.0	0.0	1.0	0.0	0.0	0.0	1.0	1.0	0.0	18820685	van den Berg et al. 2008
GCA_000226545.1	10614	16759428	34718894.0	52.23	0.09000000357627869	1643.8800048828125	Ascomycota	Pezizomycotina	Sordariomycetes	Sordariales	Lasiosphaeriaceae	Podospora	Podospora anserina	5145.0	Podospora anserina S mat+	515849.0	0.0	1.0	0.0	0.0	0.0	1.0	1.0	0.0	18460219	Espagne et al. 2008
GCA_000227075.1	41322	17386656	39511426.0	43.22		526.780029296875	Ascomycota	Pezizomycotina	Leotiomycetes	Helotiales	Sclerotiniaceae	Botrytis	Botrytis cinerea	40559.0	Botrytis cinerea T4	999810.0	0.0	1.0	0.0	0.0	0.0	1.0	0.0	0.0	21876677	Amselem et al. 2011
GCA_000227095.3	8434	11757783	14130614.0	52.55		223.3300018310547	Ascomycota	Taphrinomycotina				Saitoella	Saitoella complicata	5606.0	Saitoella complicata NRRL Y-17804	698492.0	0.0	1.0	0.0	1.0	1.0	1.0	1.0	0.0	27535936	Riley et al. 2016
GCA_000227115.2	5878	8696232	13527580.0	34.15	0.27000001072883606	818.0800170898438	Ascomycota	Saccharomycotina	Saccharomycetes	Saccharomycetales	Saccharomycetaceae	Naumovozyma	Naumovozyma dairenensis	27289.0	Naumovozyma dairenensis CBS 421	1071378.0	1.0	1.0	0.0	1.0	0.0	1.0	0.0	0.0	26230489	Roach et al. 2015
GCA_000230245.1	6822	12362108	18476874.0	59.73	0.44999998807907104	893.719970703125	Basidiomycota	Ustilaginomycotina	Ustilaginomycetes	Ustilaginales	Ustilaginaceae	Sporisorium	Sporisorium reilianum	72558.0	Sporisorium reilianum SRZ2	999809.0	1.0	0.0	0.0	0.0	0.0	1.0	0.0	0.0	21148393	Schirawski et al. 2010
GCA_000230375.1	12609	18258372	45124619.0	45.19		1896.010009765625	Ascomycota	Pezizomycotina	Dothideomycetes	Pleosporales	Leptosphaeriaceae	Leptosphaeria	Leptosphaeria maculans	5022.0	Leptosphaeria maculans JN3	985895.0	1.0	0.0	0.0	0.0	0.0	1.0	0.0	0.0	21326234	Rouxel et al. 2011
GCA_000230395.2	10947	18665816	34853277.0	50.32	2.1600000858306885	1469.3699951171875	Ascomycota	Pezizomycotina	Eurotiomycetes	Eurotiales	Aspergillaceae	Aspergillus	Aspergillus niger	5061.0	Aspergillus niger ATCC 1015	380704.0	1.0	1.0	0.0	1.0	0.0	1.0	1.0	0.0	19193216	Wright et al. 2009
GCA_000230595.3	4262	5005978	51348006.0	22.47	0.0	9888.1103515625	Microsporidia	Microsporidia	Microsporidia		Culicosporidae	Edhazardia	Edhazardia aedis	70536.0	Edhazardia aedis USNM 41457	1003232.0	1.0	0.0	0.0	1.0	0.0	0.0	0.0	0.0	26300319	Troemel and Becnel 2015
GCA_000230625.1	9356	19214508	26376767.0	51.51	1.4299999475479126	638.75	Ascomycota	Pezizomycotina	Eurotiomycetes	Chaetothyriales	Herpotrichiellaceae	Exophiala	Exophiala dermatitidis	5970.0	Exophiala dermatitidis NIH/UT8656	858893.0	1.0	1.0	0.0	1.0	0.0	0.0	0.0	0.0	28348446	Teixeira et al. 2017
GCA_000231115.1	2293	2162976	3213516.0	36.47	0.0	375.8599853515625	Microsporidia	Microsporidia	Microsporidia		Nosematidae	Vittaforma	Vittaforma corneae	42399.0	Vittaforma corneae ATCC 50505	993615.0	1.0	0.0	0.0	1.0	0.0	0.0	0.0	0.0	12425527	Mittleider et al. 2002
GCA_000235365.1	4853	7117977	9669424.0	40.32	0.05999999865889549	522.2899780273438	Ascomycota	Saccharomycotina	Saccharomycetes	Saccharomycetales	Saccharomycetaceae	Eremothecium	Eremothecium cymbalariae	45285.0	Eremothecium cymbalariae DBVPG#7215	931890.0									22384365	Wendland and Walther 2011
GCA_000236905.1	5507	8109763	12115070.0	33.56	0.2199999988079071	720.1699829101562	Ascomycota	Saccharomycotina	Saccharomycetes	Saccharomycetales	Saccharomycetaceae	Tetrapisispora	Tetrapisispora phaffii	113608.0	Tetrapisispora phaffii CBS 4417	1071381.0	0.0	1.0	0.0	0.0	0.0	1.0	0.0	0.0	22123960	Gordon et al. 2011
GCA_000237345.1	5933	8396630	11219539.0	36.76	0.20999999344348907	474.6000061035156	Ascomycota	Saccharomycotina	Saccharomycetes	Saccharomycetales	Saccharomycetaceae	Naumovozyma	Naumovozyma castellii	27288.0	Naumovozyma castellii CBS 4309	1064592.0									22123960	Gordon et al. 2011
GCA_000238015.2	8375	12072256	38718320.0	46.09	2.4700000286102295	3064.93994140625	Ascomycota	Pezizomycotina	Leotiomycetes	Helotiales	Helotiaceae	Glarea	Glarea lozoyensis	101852.0	Glarea lozoyensis 74030	1104152.0									22302591 23688303	Chen et al. 2013c; Youssar et al. 2012
GCA_000239835.2	11489	18868352	37113202.0	48.96	0.10999999940395355	1428.4300537109375	Ascomycota	Pezizomycotina	Eurotiomycetes	Eurotiales	Aspergillaceae	Aspergillus	Aspergillus kawachii	40384.0	Aspergillus kawachii IFO 4308	1033177.0	0.0	1.0	0.0	0.0	0.0	0.0	1.0	0.0	22045919	Futagami et al. 2011
GCA_000240135.3	13726	21080783	36565771.0	48.28	1.7599999904632568	1111.27001953125	Ascomycota	Pezizomycotina	Sordariomycetes	Hypocreales	Nectriaceae	Fusarium	Fusarium graminearum	5518.0	Fusarium graminearum PH-1	229533.0	1.0	1.0	0.0	0.0	0.0	1.0	0.0	0.0	20237561	Ma et al. 2010
GCA_000241205.2	8582	11658331	13393708.0	55.44		142.0	Basidiomycota	Pucciniomycotina	Mixiomycetes	Mixiales	Mixiaceae	Mixia	Mixia osmundae	34349.0	Mixia osmundae IAM 14324	764103.0	1.0	0.0	0.0	0.0	0.0	1.0	0.0	0.0	24372469	Toome et al. 2014b
GCA_000243375.1	5221	7307095	9220678.0	42.02	0.27000001072883606	358.8800048828125	Ascomycota	Saccharomycotina	Saccharomycetes	Saccharomycetales	Saccharomycetaceae	Torulaspora	Torulaspora delbrueckii	4950.0	Torulaspora delbrueckii	4950.0	0.0	1.0	0.0	0.0	0.0	1.0	0.0	0.0	26018571	Wu et al. 2015
GCA_000250695.1	2831	3038536	4700711.0	38.34		544.4500122070312	Microsporidia	Microsporidia	Microsporidia			Nematocida	Nematocida sp. 1	1155007.0	Nematocida sp. 1 ERTm2	944018.0	1.0	0.0	0.0	1.0	0.0	0.0	0.0	0.0	25237020	Bakowski et al. 2014
GCA_000250985.1	2724	3091026	4071346.0	34.42	0.0	346.5299987792969	Microsporidia	Microsporidia	Microsporidia			Nematocida	Nematocida parisii	586133.0	Nematocida parisii ERTm1	881290.0	1.0	0.0	0.0	1.0	0.0	0.0	0.0	0.0	22813931	Cuomo et al. 2012
GCA_000259595.1	4966	5474539	12676548.0	39.44	0.10999999940395355	1306.739990234375	Ascomycota	Saccharomycotina	Saccharomycetes	Saccharomycetales	Pichiaceae	Brettanomyces	Brettanomyces bruxellensis	5007.0	Brettanomyces bruxellensis AWRI1499	1124627.0	0.0	1.0	0.0	0.0	0.0	1.0	0.0	0.0	22663979	Piskur et al. 2012
GCA_000259975.2	18297	33036309	48637398.0	47.75	3.130000114440918	612.7899780273438	Ascomycota	Pezizomycotina	Sordariomycetes	Hypocreales	Nectriaceae	Fusarium	Fusarium oxysporum	5507.0	Fusarium oxysporum f. sp. lycopersici MN25	1080343.0	1.0	1.0	0.0	0.0	0.0	1.0	0.0	0.0	20237561	Ma et al. 2010
GCA_000260075.2	20000	35313976	55188216.0	47.61	3.0	758.219970703125	Ascomycota	Pezizomycotina	Sordariomycetes	Hypocreales	Nectriaceae	Fusarium	Fusarium oxysporum	5507.0	Fusarium oxysporum f. sp. pisi HDV247	1080344.0	1.0	1.0	0.0	0.0	0.0	1.0	0.0	0.0	20237561	Ma et al. 2010
GCA_000260155.3	18610	33286540	49359289.0	47.62	3.049999952316284	640.8400268554688	Ascomycota	Pezizomycotina	Sordariomycetes	Hypocreales	Nectriaceae	Fusarium	Fusarium oxysporum	5507.0	Fusarium oxysporum f. sp. radicis-lycopersici 26381	1089448.0	1.0	1.0	0.0	0.0	0.0	1.0	0.0	0.0	20237561	Ma et al. 2010
GCA_000260175.2	19271	33664290	52914414.0	47.67	2.9100000858306885	702.5700073242188	Ascomycota	Pezizomycotina	Sordariomycetes	Hypocreales	Nectriaceae	Fusarium	Fusarium oxysporum	5507.0	Fusarium oxysporum f. sp. vasinfectum 25433	1089449.0	1.0	1.0	0.0	0.0	0.0	1.0	0.0	0.0	20237561	Ma et al. 2010
GCA_000260195.2	16975	31499274	46553780.0	47.51	3.049999952316284	602.3499755859375	Ascomycota	Pezizomycotina	Sordariomycetes	Hypocreales	Nectriaceae	Fusarium	Fusarium oxysporum	5507.0	Fusarium oxysporum f. sp. cubense tropical race 4 54006	1089451.0	1.0	1.0	0.0	0.0	0.0	1.0	0.0	0.0	20237561	Ma et al. 2010
GCA_000260215.2	20232	33838080	53575352.0	47.73	2.7899999618530273	577.780029296875	Ascomycota	Pezizomycotina	Sordariomycetes	Hypocreales	Nectriaceae	Fusarium	Fusarium oxysporum	5507.0	Fusarium oxysporum f. sp. conglutinans race 2 54008	1089457.0	1.0	1.0	0.0	0.0	0.0	1.0	0.0	0.0	20237561	Ma et al. 2010
GCA_000260235.2	19663	34034594	53499362.0	47.83	2.859999895095825	685.739990234375	Ascomycota	Pezizomycotina	Sordariomycetes	Hypocreales	Nectriaceae	Fusarium	Fusarium oxysporum	5507.0	Fusarium oxysporum f. sp. raphani 54005	1089458.0	1.0	1.0	0.0	0.0	0.0	1.0	0.0	0.0	20237561	Ma et al. 2010
GCA_000260495.2	20033	34841303	54034280.0	47.51	3.0199999809265137	687.1300048828125	Ascomycota	Pezizomycotina	Sordariomycetes	Hypocreales	Nectriaceae	Fusarium	Fusarium oxysporum	5507.0	Fusarium oxysporum f. sp. melonis 26406	1089452.0	1.0	1.0	0.0	0.0	0.0	1.0	0.0	0.0	25081257	Ma et al. 2014
GCA_000260735.1	6665	8697441	12389166.0	38.52	0.20000000298023224	447.6300048828125	Ascomycota	Saccharomycotina	Saccharomycetes	Saccharomycetales	Saccharomycetaceae	Saccharomyces	Saccharomyces cerevisiae	4932.0	Saccharomyces cerevisiae Kyokai no. 7	721032.0	0.0	1.0	0.0	0.0	0.0	0.0	1.0	0.0	21900213	Akao et al. 2011
GCA_000263375.1	5395	8159765	9815586.0	40.01	2.9600000381469727	36.52000045776367	Basidiomycota	Agaricomycotina	Wallemiomycetes	Wallemiales		Wallemia	Wallemia mellicola	1708541.0	Wallemia mellicola CBS 633.66	671144.0	0.0	1.0	0.0	0.0	0.0	0.0	1.0	0.0	22326418	Padamsee et al. 2012
GCA_000264905.1	14453	28712656	46511623.0	51.31	5.369999885559082	1218.8900146484375	Basidiomycota	Agaricomycotina	Agaricomycetes	Russulales	Stereaceae	Stereum	Stereum hirsutum	40492.0	Stereum hirsutum FP-91666 SS1	721885.0	0.0	1.0	0.0	0.0	0.0	1.0	0.0	0.0	22745431	Floudas et al. 2012
GCA_000264995.1	11647	21441374	34171901.0	55.15	5.179999828338623	1079.3599853515625	Basidiomycota	Agaricomycotina	Agaricomycetes	Corticiales	Punctulariaceae	Punctularia	Punctularia strigosozonata	202698.0	Punctularia strigosozonata HHB-11173 SS5	741275.0	0.0	1.0	0.0	0.0	0.0	1.0	0.0	0.0	22745431	Floudas et al. 2012
GCA_000265015.1	23783	37761946	74920202.0	58.63	3.950000047683716	1514.6500244140625	Basidiomycota	Agaricomycotina	Agaricomycetes	Auriculariales	Auriculariaceae	Auricularia	Auricularia subglabra	1331295.0	Auricularia subglabra TFB-10046 SS5	717982.0	0.0	1.0	0.0	0.0	0.0	1.0	1.0	0.0	22745431	Floudas et al. 2012
GCA_000269785.2	11640	21784805	36576471.0	48.32	2.009999990463257	1179.3199462890625	Ascomycota	Pezizomycotina	Eurotiomycetes	Eurotiales	Aspergillaceae	Aspergillus	Aspergillus oryzae	5062.0	Aspergillus oryzae 3.042	1160506.0	0.0	1.0	0.0	0.0	0.0	0.0	1.0	0.0	22933657	Zhao et al. 2012
GCA_000269885.1	5451	8089906	11999059.0	38.26	0.03999999910593033	670.25	Ascomycota	Saccharomycotina	Saccharomycetes	Saccharomycetales	Saccharomycetaceae	Saccharomyces	Saccharomyces cerevisiae	4932.0	Saccharomyces cerevisiae CEN.PK113-7D	889517.0	0.0	1.0	0.0	0.0	0.0	0.0	1.0	0.0	22448915	Nijkamp et al. 2012
GCA_000271585.1	14572	25566258	44794008.0	57.69	4.71999979019165	1302.5699462890625	Basidiomycota	Agaricomycotina	Agaricomycetes	Polyporales	Coriolaceae	Trametes	Trametes versicolor	5325.0	Trametes versicolor FP-101664 SS1	717944.0	0.0	1.0	0.0	0.0	0.0	1.0	0.0	0.0	22745431	Floudas et al. 2012
GCA_000271605.1	11419	21192587	63354419.0	40.83	5.019999980926514	3263.219970703125	Basidiomycota	Agaricomycotina	Agaricomycetes	Hymenochaetales	Hymenochaetaceae	Fomitiporia	Fomitiporia mediterranea	208960.0	Fomitiporia mediterranea MF3/22	694068.0	0.0	1.0	0.0	0.0	0.0	1.0	0.0	0.0	22745431	Floudas et al. 2012
GCA_000271625.1	13896	26265254	42968544.0	52.4	5.059999942779541	1183.68994140625	Basidiomycota	Agaricomycotina	Agaricomycetes	Boletales	Coniophoraceae	Coniophora	Coniophora puteana	80637.0	Coniophora puteana RWD-64-598 SS2	741705.0	0.0	1.0	0.0	0.0	0.0	1.0	0.0	0.0	22745431	Floudas et al. 2012
GCA_000271645.1	8309	17119195	28639919.0	46.73	4.75	1360.9000244140625	Basidiomycota	Agaricomycotina	Tremellomycetes	Tremellales	Tremellaceae	Tremella	Tremella mesenterica	5217.0	Tremella mesenterica DSM 1558	578456.0	1.0	1.0	0.0	0.0	1.0	1.0	0.0	0.0	22745431	Floudas et al. 2012
GCA_000271705.2	18556	33392947	49664628.0	47.68	3.0999999046325684	669.780029296875	Ascomycota	Pezizomycotina	Sordariomycetes	Hypocreales	Nectriaceae	Fusarium	Fusarium oxysporum	5507.0	Fusarium oxysporum Fo47	660027.0	1.0	1.0	0.0	0.0	0.0	1.0	0.0	0.0	20237561	Ma et al. 2010
GCA_000271745.2	17642	32361310	47906303.0	47.63	3.119999885559082	665.7100219726562	Ascomycota	Pezizomycotina	Sordariomycetes	Hypocreales	Nectriaceae	Fusarium	Fusarium oxysporum	5507.0	Fusarium oxysporum FOSC 3-a	909455.0	1.0	1.0	0.0	0.0	0.0	1.0	0.0	0.0	20237561	Ma et al. 2010
GCA_000275845.1	12509	23192524	42748430.0	55.56	4.760000228881836	1505.8399658203125	Basidiomycota	Agaricomycotina	Agaricomycetes	Polyporales	Polyporaceae	Dichomitus	Dichomitus squalens	114155.0	Dichomitus squalens LYAD-421 SS1	732165.0	0.0	1.0	0.0	0.0	0.0	1.0	0.0	0.0	22745431	Floudas et al. 2012
GCA_000277815.3	2006	2041374	2251784.0	43.37	0.019999999552965164	103.91000366210938	Microsporidia	Microsporidia	Microsporidia		Unikaryonidae	Encephalitozoon	Encephalitozoon hellem	27973.0	Encephalitozoon hellem ATCC 50504	907965.0	1.0	0.0	0.0	1.0	0.0	0.0	0.0	0.0	22802648	Pombert et al. 2012
GCA_000280035.2	1883	1952244	2187595.0	40.35	0.019999999552965164	120.61000061035156	Microsporidia	Microsporidia	Microsporidia		Unikaryonidae	Encephalitozoon	Encephalitozoon romaleae	571949.0	Encephalitozoon romaleae SJ-2008	1178016.0	1.0	0.0	0.0	1.0	0.0	0.0	0.0	0.0	22802648	Pombert et al. 2012
GCA_000280675.1	10364	17344745	33697794.0	51.51	1.7300000190734863	1523.4300537109375	Ascomycota	Pezizomycotina	Sordariomycetes	Hypocreales	Cordycipitaceae	Beauveria	Beauveria bassiana	176275.0	Beauveria bassiana ARSEF 2860	655819.0	1.0	1.0	0.0	1.0	0.0	1.0	1.0	0.0	22761991	Xiao et al. 2012
GCA_000281105.1	9367	14873611	28645321.0	52.13	1.809999942779541	1281.050048828125	Ascomycota	Pezizomycotina	Eurotiomycetes	Chaetothyriales	Herpotrichiellaceae	Coniosporium	Coniosporium apollinis	61459.0	Coniosporium apollinis CBS 100218	1168221.0	0.0	1.0	0.0	0.0	0.0	0.0	1.0	0.0	28348446	Teixeira et al. 2017
GCA_000286035.1	7230	12684193	21150702.0	52.16	1.5499999523162842	1081.0999755859375	Basidiomycota	Ustilaginomycotina	Ustilaginomycetes	Ustilaginales	Ustilaginaceae	Ustilago	Ustilago hordei	120017.0	Ustilago hordei	120017.0	1.0	0.0	0.0	0.0	0.0	1.0	0.0	0.0	22623492	Laurie et al. 2012
GCA_000292585.1	12862	20717375	38872417.0	51.32	1.8799999952316284	1289.8499755859375	Ascomycota	Pezizomycotina	Sordariomycetes	Magnaporthales	Magnaporthaceae	Magnaporthe	Magnaporthe oryzae	318829.0	Magnaporthe oryzae Y34	1143189.0	1.0	0.0	0.0	0.0	0.0	1.0	0.0	0.0	22876203	Xue et al. 2012
GCA_000292605.1	12713	20457367	37955031.0	51.46	1.8700000047683716	1248.7099609375	Ascomycota	Pezizomycotina	Sordariomycetes	Magnaporthales	Magnaporthaceae	Magnaporthe	Magnaporthe oryzae	318829.0	Magnaporthe oryzae P131	1143193.0	1.0	0.0	0.0	0.0	0.0	1.0	0.0	0.0	22876203	Xue et al. 2012
GCA_000292625.1	10301	17014883	29503487.0	52.23	3.809999942779541	1209.0799560546875	Basidiomycota	Agaricomycotina	Dacrymycetes	Dacrymycetales	Dacrymycetaceae	Dacryopinax	Dacryopinax primogenitus	1858805.0	Dacryopinax primogenitus	1858805.0	0.0	1.0	0.0	0.0	0.0	1.0	0.0	0.0	27127213	McLaughlin et al. 2016
GCA_000292725.1	3740	5481526	11619520.0	38.68		1541.8599853515625	Ascomycota	Saccharomycotina	Saccharomycetes	Saccharomycetales	Saccharomycetaceae	Saccharomyces	Saccharomyces arboricola	706196.0	Saccharomyces arboricola H-6	1160507.0	0.0	1.0	0.0	0.0	0.0	1.0	0.0	0.0	23368932	Liti et al. 2013
GCA_000293215.1	8834	14142908	24540311.0	59.58	2.0199999809265137	1158.52001953125	Basidiomycota	Agaricomycotina	Tremellomycetes	Trichosporonales	Trichosporonaceae	Trichosporon	Trichosporon asahii	82508.0	Trichosporon asahii var. asahii CBS 2479	1186058.0	0.0	1.0	0.0	1.0	0.0	0.0	0.0	0.0	23104369	Yang et al. 2012
GCA_000298775.1	10027	17882202	51949877.0	42.92	2.4700000286102295	3089.780029296875	Ascomycota	Pezizomycotina	Leotiomycetes	Helotiales	Dermateaceae	Marssonina	Marssonina brunnea	698440.0	Marssonina brunnea f. sp. 'multigermtubi' MB_m1	1072389.0	1.0	0.0	0.0	0.0	0.0	1.0	0.0	0.0	22876864	Zhu et al. 2012a
GCA_000299215.2	9083	14435350	25299608.0	59.5	1.9900000095367432	1155.4599609375	Basidiomycota	Agaricomycotina	Tremellomycetes	Trichosporonales	Trichosporonaceae	Trichosporon	Trichosporon asahii	82508.0	Trichosporon asahii var. asahii CBS 8904	1220162.0	0.0	1.0	0.0	1.0	0.0	0.0	0.0	0.0	23104369	Yang et al. 2012
GCA_000300555.1	11459	18802167	32614392.0	46.59	4.650000095367432	1115.81005859375	Basidiomycota	Agaricomycotina	Agaricomycetes	Agaricales	Agaricaceae	Agaricus	Agaricus bisporus	5341.0	Agaricus bisporus var. burnettii JB137-S8	597362.0	0.0	1.0	0.0	0.0	0.0	1.0	1.0	0.0	23354075	Eastwood et al. 2013
GCA_000300575.1	10606	18409565	30233745.0	46.48	4.96999979019165	1099.77001953125	Basidiomycota	Agaricomycotina	Agaricomycetes	Agaricales	Agaricaceae	Agaricus	Agaricus bisporus	5341.0	Agaricus bisporus var. bisporus H97	936046.0	0.0	1.0	0.0	0.0	0.0	1.0	1.0	0.0	23354075	Eastwood et al. 2013
GCA_000300595.1	14087	24560680	46293325.0	53.15	4.309999942779541	1439.0400390625	Basidiomycota	Agaricomycotina	Agaricomycetes	Polyporales	Phanerochaetaceae	Phanerochaete	Phanerochaete carnosa	231932.0	Phanerochaete carnosa HHB-10118-sp	650164.0	0.0	1.0	0.0	0.0	0.0	1.0	0.0	0.0	22937793	Suzuki et al. 2012
GCA_000302655.1	14712	19879468	48882845.0	52.33	1.440000057220459	1632.8399658203125	Ascomycota	Pezizomycotina	Dothideomycetes	Botryosphaeriales	Botryosphaeriaceae	Macrophomina	Macrophomina phaseolina	35725.0	Macrophomina phaseolina MS6	1126212.0	0.0	1.0	0.0	0.0	0.0	1.0	0.0	0.0	22992219	Islam et al. 2012
GCA_000303195.2	12447	20020768	36973259.0	47.77	1.8600000143051147	1320.8199462890625	Ascomycota	Pezizomycotina	Sordariomycetes	Hypocreales	Nectriaceae	Fusarium	Fusarium pseudograminearum	101028.0	Fusarium pseudograminearum CS3096	1028729.0	1.0	1.0	0.0	0.0	0.0	1.0	0.0	0.0	23028337	Gardiner et al. 2012
GCA_000304475.1	5702	7914065	11130140.0	36.29	0.23000000417232513	541.5999755859375	Ascomycota	Saccharomycotina	Saccharomycetes	Saccharomycetales	Saccharomycetaceae	Kazachstania	Kazachstania africana	432096.0	Kazachstania africana CBS 2517	1071382.0									26066552	Wolfe et al. 2015
GCA_000312925.2	4669	6458985	13394157.0	49.52	0.0	1257.3299560546875	Ascomycota	Taphrinomycotina	Taphrinomycetes	Taphrinales	Taphrinaceae	Taphrina	Taphrina deformans	5011.0	Taphrina deformans PYCC 5710	1097556.0	1.0	0.0	0.0	0.0	0.0	1.0	0.0	0.0	23631913	Cisse et al. 2013
GCA_000313485.1	6702	9984271	15901152.0	30.39		760.1500244140625	Ascomycota	Saccharomycotina	Saccharomycetes	Saccharomycetales	Phaffomycetaceae	Wickerhamomyces	Wickerhamomyces ciferrii	1041607.0	Wickerhamomyces ciferrii	1041607.0	0.0	1.0	0.0	0.0	0.0	1.0	0.0	0.0	23193139	Schneider et al. 2012
GCA_000313525.1	9262	16827097	28378039.0	51.16		1103.1500244140625	Basidiomycota	Agaricomycotina	Agaricomycetes	Polyporales	Polyporaceae	Fibroporia	Fibroporia radiculosa	599839.0	Fibroporia radiculosa	599839.0	0.0	1.0	0.0	0.0	0.0	1.0	0.0	0.0	22247176	Tang et al. 2012
GCA_000313545.1	11890	18287097	25043662.0	50.62	4.46999979019165	527.25	Basidiomycota	Agaricomycotina	Agaricomycetes	Sebacinales		Serendipita	Serendipita indica	65672.0	Serendipita indica DSM 11827	1109443.0	0.0	0.0	1.0	0.0	0.0	1.0	0.0	0.0	22022265	Zuccaro et al. 2011
GCA_000313795.2	16596	19785287	49084868.0	55.08	1.409999966621399	1175.72998046875	Ascomycota	Pezizomycotina	Sordariomycetes	Glomerellales	Glomerellaceae	Colletotrichum	Colletotrichum higginsianum	80884.0	Colletotrichum higginsianum	80884.0	1.0	0.0	0.0	0.0	0.0	1.0	0.0	0.0	22885923	O'Connell et al. 2012
GCA_000315645.2	8962	13466482	26082141.0	48.91	1.6799999475479126	1395.239990234375	Ascomycota	Pezizomycotina	Eurotiomycetes	Eurotiales	Aspergillaceae	Penicillium	Penicillium digitatum	36651.0	Penicillium digitatum Pd1	1170230.0	0.0	1.0	0.0	0.0	0.0	1.0	1.0	0.0	23171342	Marcet-Houben et al. 2012
GCA_000315665.1	9134	13903727	25985128.0	48.85	1.659999966621399	1296.280029296875	Ascomycota	Pezizomycotina	Eurotiomycetes	Eurotiales	Aspergillaceae	Penicillium	Penicillium digitatum	36651.0	Penicillium digitatum PHI26	1170229.0	0.0	1.0	0.0	0.0	0.0	1.0	1.0	0.0	23171342	Marcet-Houben et al. 2012
GCA_000315875.1	5788	8562103	12659401.0	37.46	0.009999999776482582	706.969970703125	Ascomycota	Saccharomycotina	Saccharomycetes	Saccharomycetales	Debaryomycetaceae	Candida	Candida orthopsilosis	273371.0	Candida orthopsilosis	273371.0	1.0	0.0	0.0	1.0	0.0	0.0	0.0	0.0	22563396	Riccombeni et al. 2012
GCA_000315895.1	11746	16651933	21459642.0	41.36	0.14000000059604645	407.010009765625	Ascomycota	Saccharomycotina	Saccharomycetes	Saccharomycetales	Debaryomycetaceae	Millerozyma	Millerozyma farinosa	4920.0	Millerozyma farinosa CBS 7064	559304.0	1.0	1.0	0.0	1.0	0.0	0.0	1.0	1.0	22384408	Louis et al. 2012
GCA_000315915.1	5797	8829125	14048593.0	31.74	0.25999999046325684	897.8099975585938	Ascomycota	Saccharomycotina	Saccharomycetes	Saccharomycetales	Saccharomycetaceae	Tetrapisispora	Tetrapisispora blattae	1071379.0	Tetrapisispora blattae CBS 6284	1071380.0	0.0	1.0	1.0	1.0	0.0	0.0	0.0	0.0	22123960	Gordon et al. 2011
GCA_000316135.1	3253	2801344	8498182.0	34.08		1504.219970703125	Microsporidia	Microsporidia	Microsporidia		Pleistophoridae	Trachipleistophora	Trachipleistophora hominis	72359.0	Trachipleistophora hominis	72359.0	1.0	0.0	0.0	1.0	0.0	0.0	0.0	0.0	23133373	Heinz et al. 2012
GCA_000319635.1	15469	24393804	55607143.0	53.58	2.0	1825.280029296875	Ascomycota	Pezizomycotina	Sordariomycetes	Glomerellales	Glomerellaceae	Colletotrichum	Colletotrichum gloeosporioides	474922.0	Colletotrichum gloeosporioides Nara gc5	1213859.0	1.0	0.0	0.0	0.0	0.0	1.0	0.0	0.0	28201983	Liang et al. 2017
GCA_000320565.2	10240	18666654	29352103.0	51.13	1.4500000476837158	808.5900268554688	Ascomycota	Pezizomycotina	Dothideomycetes	Capnodiales	Mycosphaerellaceae	Sphaerulina	Sphaerulina musiva	85929.0	Sphaerulina musiva SO2202	692275.0	1.0	0.0	0.0	0.0	0.0	1.0	0.0	0.0	23236275	Ohm et al. 2012
GCA_000320585.2	13272	20813689	33649967.0	52.23	4.409999847412109	939.2000122070312	Basidiomycota	Agaricomycotina	Agaricomycetes	Russulales	Bondarzewiaceae	Heterobasidion	Heterobasidion irregulare	984962.0	Heterobasidion irregulare TC 32-1	747525.0	1.0	1.0	0.0	0.0	0.0	1.0	0.0	0.0	22463738	Olson et al. 2012
GCA_000320605.2	12314	24185484	38969650.0	53.77	5.570000171661377	1195.8599853515625	Basidiomycota	Agaricomycotina	Agaricomycetes	Polyporales	Coriolaceae	Gelatoporia	Gelatoporia subvermispora	42742.0	Gelatoporia subvermispora B	914234.0	0.0	1.0	0.0	0.0	0.0	1.0	0.0	0.0	22434909	Fernandez-Fueyo et al. 2012
GCA_000320785.2	8171	16288828	20223942.0	62.05	5.260000228881836	475.1300048828125	Basidiomycota	Pucciniomycotina	Microbotryomycetes	Sporidiobolales	Sporidiobolaceae	Rhodotorula	Rhodotorula toruloides	5286.0	Rhodotorula toruloides NP11	1130832.0	0.0	1.0	0.0	0.0	0.0	1.0	0.0	0.0	23047670	Zhu et al. 2012b
GCA_000325965.1	5339	7803173	11804088.0	38.26		713.4500122070312	Ascomycota	Saccharomycotina	Saccharomycetes	Saccharomycetales	Saccharomycetaceae	Saccharomyces	Saccharomyces cerevisiae	4932.0	Saccharomyces cerevisiae Lalvin QA23	764098.0	0.0	1.0	0.0	0.0	0.0	0.0	1.0	0.0
GCA_000326005.1	5215	7450512	11684932.0	38.19		769.6400146484375	Ascomycota	Saccharomycotina	Saccharomycetes	Saccharomycetales	Saccharomycetaceae	Saccharomyces	Saccharomyces cerevisiae	4932.0	Saccharomyces cerevisiae FostersO	764101.0	0.0	1.0	0.0	0.0	0.0	0.0	1.0	0.0
GCA_000326105.1	10728	15923585	23371538.0	39.0		664.6099853515625	Ascomycota	Saccharomycotina	Saccharomycetes	Saccharomycetales	Saccharomycetaceae	Saccharomyces	Saccharomyces cerevisiae x Saccharomyces kudriavzevii	332112.0	Saccharomyces cerevisiae x Saccharomyces kudriavzevii VIN7	1095631.0	0.0	1.0	0.0	0.0	0.0	1.0	0.0	0.0	22136070	Borneman et al. 2012
GCA_000328475.2	6910	12439168	19664356.0	54.03	0.47999998927116394	1041.3699951171875	Basidiomycota	Ustilaginomycotina	Ustilaginomycetes	Ustilaginales	Ustilaginaceae	Ustilago	Ustilago maydis	5270.0	Ustilago maydis 521	237631.0	1.0	0.0	0.0	0.0	0.0	1.0	0.0	0.0	17080091	Kamper et al. 2006
GCA_000333975.2	4210	5247764	8179983.0	28.38	0.0	615.4199829101562	Ascomycota	Taphrinomycotina	Pneumocystidomycetes	Pneumocystidales	Pneumocystidaceae	Pneumocystis	Pneumocystis jirovecii	42068.0	Pneumocystis jirovecii	42068.0	1.0	0.0	0.0	1.0	0.0	0.0	0.0	0.0	23392351	Ma et al. 2013
GCA_000334115.1	10593	17094806	36938120.0	47.59	4.71999979019165	1610.6300048828125	Basidiomycota	Agaricomycotina	Agaricomycetes	Cantharellales	Ceratobasidiaceae	Rhizoctonia	Rhizoctonia solani	456999.0	Rhizoctonia solani AG-1 IA	983506.0	1.0	1.0	0.0	0.0	0.0	1.0	1.0	0.0	23443932	Zheng et al. 2013a
GCA_000334475.1	6560	12966701	18065590.0	61.05		771.02001953125	Basidiomycota	Ustilaginomycotina	Ustilaginomycetes	Ustilaginales	Ustilaginaceae	Moesziomyces	Moesziomyces antarcticus	84753.0	Moesziomyces antarcticus T-34	1151754.0	0.0	1.0	0.0	0.0	0.0	1.0	0.0	0.0	24586250	Morita et al. 2014
GCA_000338955.1	10549	16259457	21875620.0	54.79	1.1399999856948853	522.6300048828125	Ascomycota	Pezizomycotina	Dothideomycetes	Capnodiales	Teratosphaeriaceae	Baudoinia	Baudoinia panamericana	1709381.0	Baudoinia panamericana UAMH 10762	717646.0	0.0	1.0	0.0	0.0	0.0	1.0	1.0	0.0	23236275	Ohm et al. 2012
GCA_000338975.1	13456	20948407	36456735.0	49.77	1.6399999856948853	1110.8499755859375	Ascomycota	Pezizomycotina	Dothideomycetes	Pleosporales	Pleosporaceae	Bipolaris	Bipolaris maydis	5016.0	Bipolaris maydis C5	701091.0	1.0	1.0	0.0	0.0	0.0	1.0	1.0	0.0	23236275	Ohm et al. 2012
GCA_000338995.1	12308	20698882	34409167.0	49.84	1.6200000047683716	1084.719970703125	Ascomycota	Pezizomycotina	Dothideomycetes	Pleosporales	Pleosporaceae	Bipolaris	Bipolaris sorokiniana	45130.0	Bipolaris sorokiniana ND90Pr	665912.0	1.0	1.0	0.0	0.0	0.0	1.0	1.0	0.0	23357949	Condon et al. 2013
GCA_000340195.1	12456	21102238	30209431.0	53.09	1.3300000429153442	529.27001953125	Ascomycota	Pezizomycotina	Dothideomycetes	Capnodiales	Mycosphaerellaceae	Dothistroma	Dothistroma septosporum	64363.0	Dothistroma septosporum NZE10	675120.0	1.0	1.0	0.0	0.0	0.0	1.0	0.0	0.0	23209441	de Wit et al. 2012
GCA_000340215.1	13131	23396785	74141167.0	45.17	2.609999895095825	3189.47998046875	Ascomycota	Pezizomycotina	Dothideomycetes	Capnodiales	Mycosphaerellaceae	Pseudocercospora	Pseudocercospora fijiensis	1873960.0	Cercospora fijiensis CIRAD86	383855.0	1.0	0.0	0.0	0.0	0.0	1.0	0.0	0.0	23236275	Ohm et al. 2012
GCA_000344655.2	13993	22859346	41614358.0	55.75	4.519999980926514	1324.3599853515625	Basidiomycota	Agaricomycotina	Agaricomycetes	Polyporales	Fomitopsidaceae	Fomitopsis	Fomitopsis pinicola	40483.0	Fomitopsis pinicola FP-58527 SS1	743788.0	0.0	1.0	0.0	0.0	0.0	1.0	0.0	0.0	22745431	Floudas et al. 2012
GCA_000344685.1	11885	20465987	37178225.0	53.24	5.0	1344.1300048828125	Basidiomycota	Agaricomycotina	Agaricomycetes	Gloeophyllales	Gloeophyllaceae	Gloeophyllum	Gloeophyllum trabeum	104355.0	Gloeophyllum trabeum ATCC 11539	670483.0	0.0	1.0	0.0	0.0	0.0	1.0	0.0	0.0	22745431	Floudas et al. 2012
GCA_000344705.1	5986	10268498	12826280.0	34.2	0.18000000715255737	234.02000427246094	Ascomycota	Saccharomycotina	Saccharomycetes	Saccharomycetales	Debaryomycetaceae	Candida	Candida maltosa	5479.0	Candida maltosa Xu316	1245528.0	0.0	1.0	0.0	0.0	0.0	1.0	0.0	0.0	20668703	Lin et al. 2010
GCA_000346795.1	10013	15996925	30177368.0	50.66	1.9500000476837158	1411.9000244140625	Ascomycota	Pezizomycotina	Eurotiomycetes	Eurotiales	Aspergillaceae	Penicillium	Penicillium oxalicum	69781.0	Penicillium oxalicum 114-2	933388.0	0.0	1.0	0.0	0.0	0.0	1.0	1.0	0.0	23383313	Liu et al. 2013
GCA_000347355.1	8980	14716397	32091443.0	51.77	1.7000000476837158	1922.1500244140625	Ascomycota	Pezizomycotina	Sordariomycetes	Hypocreales	Clavicipitaceae	Claviceps	Claviceps purpurea	5111.0	Claviceps purpurea 20.1	1111077.0	1.0	0.0	0.0	0.0	0.0	1.0	0.0	0.0	23468653	Schardl et al. 2013
GCA_000348985.1	5528	8030147	10845821.0	45.89	0.25999999046325684	500.0400085449219	Ascomycota	Saccharomycotina	Saccharomycetes	Saccharomycetales	Saccharomycetaceae	Kazachstania	Kazachstania naganishii	588726.0	Kazachstania naganishii CBS 8797	1071383.0	0.0	1.0	0.0	0.0	0.0	0.0	1.0	0.0	26066552	Wolfe et al. 2015
GCA_000349005.2	3675	6103310	7501343.0	26.96	5.010000228881836	349.6199951171875	Ascomycota	Taphrinomycotina	Pneumocystidomycetes	Pneumocystidales	Pneumocystidaceae	Pneumocystis	Pneumocystis murina	263815.0	Pneumocystis murina B123	1069680.0	1.0	0.0	0.0	1.0	0.0	0.0	0.0	0.0	23392351	Ma et al. 2013
GCA_000349305.2	3517	5597981	7669689.0	59.09		548.4400024414062	Basidiomycota	Ustilaginomycotina	Malasseziomycetes	Malasseziales	Malasseziaceae	Malassezia	Malassezia sympodialis	76777.0	Malassezia sympodialis ATCC 42132	1230383.0	1.0	0.0	0.0	1.0	0.0	0.0	0.0	0.0	23341551	Gioti et al. 2013a
GCA_000349385.1	11685	17898041	54005819.0	46.58	1.909999966621399	2637.909912109375	Ascomycota	Pezizomycotina	Sordariomycetes	Xylariales	Diatrypaceae	Eutypa	Eutypa lata	97096.0	Eutypa lata UCREL1	1287681.0	1.0	0.0	0.0	0.0	0.0	1.0	0.0	0.0	23723393	Blanco-Ulate et al. 2013c
GCA_000349525.1	11028	18495043	42132268.0	42.04	1.8200000524520874	1976.8900146484375	Ascomycota	Pezizomycotina	Leotiomycetes	Helotiales	Sclerotiniaceae	Botrytis	Botrytis cinerea	40559.0	Botrytis cinerea BcDW1	1290391.0	0.0	1.0	0.0	0.0	0.0	1.0	0.0	0.0	21876677	Amselem et al. 2011
GCA_000350065.1	13393	21614154	90086138.0	37.57	2.0299999713897705	3083.68994140625	Ascomycota	Pezizomycotina	Sordariomycetes	Glomerellales	Glomerellaceae	Colletotrichum	Colletotrichum orbiculare	5465.0	Colletotrichum orbiculare MAFF 240422	1213857.0	1.0	0.0	0.0	0.0	0.0	1.0	0.0	0.0	23252678	Gan et al. 2013
GCA_000350255.1	12608	16900980	48673667.0	48.04	0.8299999833106995	1146.56005859375	Basidiomycota	Agaricomycotina	Agaricomycetes	Cantharellales	Ceratobasidiaceae	Rhizoctonia	Rhizoctonia solani	456999.0	Rhizoctonia solani AG-1 IB	1108050.0	1.0	1.0	0.0	0.0	0.0	1.0	1.0	0.0
GCA_000350345.1	15626	23632788	47657417.0	48.03	1.8799999952316284	1305.6700439453125	Ascomycota	Pezizomycotina	Sordariomycetes	Hypocreales	Nectriaceae	Fusarium	Fusarium oxysporum	5507.0	Fusarium oxysporum f. sp. cubense race 1	1229664.0	1.0	1.0	0.0	0.0	0.0	1.0	0.0	0.0	20237561	Ma et al. 2010
GCA_000350365.1	14596	22944033	52926277.0	48.12	1.8700000047683716	1502.1500244140625	Ascomycota	Pezizomycotina	Sordariomycetes	Hypocreales	Nectriaceae	Fusarium	Fusarium oxysporum	5507.0	Fusarium oxysporum f. sp. cubense race 4	1229665.0	1.0	1.0	0.0	0.0	0.0	1.0	0.0	0.0	20237561	Ma et al. 2010
GCA_000354255.1	12809	19903728	32929167.0	50.73	1.659999966621399	993.3300170898438	Ascomycota	Pezizomycotina	Dothideomycetes	Pleosporales	Pleosporaceae	Bipolaris	Bipolaris maydis	5016.0	Bipolaris maydis ATCC 48331	665024.0	1.0	1.0	0.0	0.0	0.0	1.0	1.0	0.0	23236275	Ohm et al. 2012
GCA_000359705.1	11846	19290246	43013545.0	51.44	1.6299999952316284	1865.1700439453125	Ascomycota	Pezizomycotina	Dothideomycetes	Pleosporales	Pleosporaceae	Setosphaeria	Setosphaeria turcica	93612.0	Setosphaeria turcica Et28A	671987.0	1.0	0.0	0.0	0.0	0.0	1.0	0.0	0.0	23357949	Condon et al. 2013
GCA_000365145.2	11153	17048204	28781303.0	54.03	1.0499999523162842	1045.969970703125	Ascomycota	Pezizomycotina	Eurotiomycetes	Chaetothyriales	Cyphellophoraceae	Cyphellophora	Cyphellophora europaea	293227.0	Cyphellophora europaea CBS 101466	1220924.0	1.0	1.0	0.0	1.0	0.0	0.0	1.0	0.0	28348446	Teixeira et al. 2017
GCA_000365165.2	10428	16217681	28991111.0	54.27	1.2200000286102295	1215.8599853515625	Ascomycota	Pezizomycotina	Eurotiomycetes	Chaetothyriales	Herpotrichiellaceae	Cladophialophora	Cladophialophora carrionii	86049.0	Cladophialophora carrionii CBS 160.54	1279043.0	1.0	0.0	0.0	1.0	0.0	0.0	0.0	0.0	28348446	Teixeira et al. 2017
GCA_000383075.1	4468	3402267	15689776.0	30.82	0.03999999910593033	1906.3399658203125	Microsporidia	Microsporidia	Microsporidia		Nosematidae	Nosema	Nosema bombycis	27978.0	Nosema bombycis CQ1	578461.0	1.0	0.0	0.0	1.0	0.0	0.0	0.0	0.0	23496955	Pan et al. 2013
GCA_000385595.1	10366	15875114	42592847.0	56.76	2.1600000858306885	2180.6298828125	Ascomycota	Pezizomycotina	Dothideomycetes	Botryosphaeriales	Botryosphaeriaceae	Neofusicoccum	Neofusicoccum parvum	310453.0	Neofusicoccum parvum UCRNP2	1287680.0	1.0	0.0	0.0	0.0	0.0	1.0	0.0	0.0	23766404	Blanco-Ulate et al. 2013a
GCA_000385855.2	5330	3111926	17534931.0	23.21		1891.510009765625	Microsporidia	Microsporidia	Microsporidia		Tubulinosematidae	Anncaliia	Anncaliia algerae	723287.0	Anncaliia algerae PRA109	1240240.0	1.0	0.0	0.0	1.0	0.0	0.0	0.0	1.0	24967735	Panek et al. 2014
GCA_000385875.2	3661	2973471	12163397.0	23.56		2228.10009765625	Microsporidia	Microsporidia	Microsporidia		Tubulinosematidae	Anncaliia	Anncaliia algerae	723287.0	Anncaliia algerae PRA339	1288291.0	1.0	0.0	0.0	1.0	0.0	0.0	0.0	1.0	24967735	Panek et al. 2014
GCA_000392275.1	8834	13355206	47465449.0	49.66	1.7799999713897705	3462.909912109375	Ascomycota	Pezizomycotina	Sordariomycetes	Togniniales	Togniniaceae	Phaeoacremonium	Phaeoacremonium minimum	223192.0	Phaeoacremonium minimum UCRPA7	1286976.0	1.0	0.0	0.0	0.0	0.0	1.0	0.0	0.0	23814032	Blanco-Ulate et al. 2013b
GCA_000400465.1	5002	7783114	9655632.0	45.35	2.3499999046325684	348.6600036621094	Basidiomycota	Agaricomycotina	Wallemiomycetes	Wallemiales		Wallemia	Wallemia ichthyophaga	245174.0	Wallemia ichthyophaga EXF-994	1299270.0	0.0	1.0	0.0	0.0	0.0	0.0	1.0	0.0	24034603	Zajc et al. 2013
GCA_000401635.1	12410	18495498	36348485.0	39.49	2.8299999237060547	1269.4100341796875	Mucoromycota	Mucoromycotina		Mucorales	Mucoraceae	Mucor	Mucor circinelloides	36080.0	Mucor circinelloides f. circinelloides 1006PhL	1220926.0	0.0	1.0	0.0	0.0	0.0	0.0	1.0	0.0
GCA_000403515.1	7628	13933499	18442938.0	56.51		577.510009765625	Basidiomycota	Ustilaginomycotina	Ustilaginomycetes	Ustilaginales	Ustilaginaceae	Pseudozyma	Pseudozyma hubeiensis	327079.0	Pseudozyma hubeiensis SY62	1305764.0	0.0	1.0	0.0	0.0	0.0	1.0	0.0	0.0	23814110	Konishi et al. 2013
GCA_000409485.1	13083	20859391	39509734.0	45.82	1.9700000286102295	1414.27001953125	Ascomycota	Pezizomycotina	Leotiomycetes	Helotiales	Helotiaceae	Glarea	Glarea lozoyensis	101852.0	Glarea lozoyensis ATCC 20868	1116229.0									22302591 23688303	Chen et al. 2013c; Youssar et al. 2012
GCA_000410735.1	8884	16161973	32840360.0	53.35	1.2599999904632568	1814.8499755859375	Ascomycota	Pezizomycotina	Sordariomycetes	Ophiostomatales	Ophiostomataceae	Ophiostoma	Ophiostoma piceae	61273.0	Ophiostoma piceae UAMH 11346	1262450.0	1.0	0.0	0.0	0.0	0.0	1.0	0.0	0.0	23725015	Haridas et al. 2013
GCA_000412225.2	4690	6760720	8894523.0	51.19	0.009999999776482582	444.05999755859375	Ascomycota	Saccharomycotina	Saccharomycetes	Saccharomycetales		Saccharomycetaceae	Saccharomycetaceae sp. 'Ashbya aceri'	566037.0	Saccharomycetaceae sp. 'Ashbya aceri'	566037.0	1.0	1.0	0.0	1.0	0.0	1.0	0.0	0.0	23749448	Dietrich et al. 2013
GCA_000417875.1	6877	14441142	23305380.0	65.26	1.7999999523162842	1275.22998046875	Basidiomycota	Ustilaginomycotina	Ustilaginomycetes	Ustilaginales	Ustilaginaceae	Anthracocystis	Anthracocystis flocculosa	84751.0	Anthracocystis flocculosa PF-1	1277687.0	1.0	0.0	0.0	0.0	0.0	1.0	0.0	0.0	23800965	Lefebvre et al. 2013
GCA_000418435.1	6540	9434322	158944908.0	43.52	1.4900000095367432	18334.30078125	Ascomycota	Pezizomycotina	Leotiomycetes	Erysiphales	Erysiphaceae	Blumeria	Blumeria graminis	34373.0	Blumeria graminis f. sp. tritici 96224	1268274.0	1.0	0.0	0.0	0.0	0.0	1.0	0.0	0.0	21809124	Parlange et al. 2011
GCA_000426965.1	11415	18998545	38672492.0	51.49	1.7599999904632568	1686.1500244140625	Ascomycota	Pezizomycotina	Sordariomycetes	Hypocreales	Clavicipitaceae	Metarhizium	Metarhizium anisopliae	5530.0	Metarhizium anisopliae BRIP 53293	1291518.0	1.0	1.0	0.0	1.0	0.0	0.0	1.0	0.0	25102932	Pattemore et al. 2014
GCA_000426985.1	11456	18910707	38088637.0	51.51	1.75	1615.219970703125	Ascomycota	Pezizomycotina	Sordariomycetes	Hypocreales	Clavicipitaceae	Metarhizium	Metarhizium anisopliae	5530.0	Metarhizium anisopliae BRIP 53284	1291519.0	1.0	1.0	0.0	1.0	0.0	0.0	1.0	0.0	25102932	Pattemore et al. 2014
GCA_000430065.1	2596	2586797	4980876.0	23.36		658.2899780273438	Microsporidia	Microsporidia	Microsporidia		Spraguidae	Spraguea	Spraguea lophii	51541.0	Spraguea lophii 42_110	1358809.0	1.0	0.0	0.0	1.0	0.0	0.0	0.0	0.0	23990793	Campbell et al. 2013
GCA_000439145.2	29920	35428606	90375240.0	27.56	2.4800000190734863	855.77001953125	Mucoromycota	Glomeromycotina	Glomeromycetes	Glomerales	Glomeraceae	Rhizophagus	Rhizophagus irregularis	588596.0	Rhizophagus irregularis DAOM 181602	747089.0	0.0	0.0	1.0	0.0	0.0	1.0	0.0	0.0	24277808	Tisserant et al. 2013
GCA_000441935.1	10959	19788330	39531920.0	45.26	2.309999942779541	1538.1300048828125	Ascomycota	Pezizomycotina	Orbiliomycetes	Orbiliales	Orbiliaceae	Dactylellina	Dactylellina haptotyla	430498.0	Dactylellina haptotyla CBS 200.50	1284197.0	1.0	1.0	0.0	1.0	0.0	0.0	0.0	0.0	24244185	Meerupati et al. 2013
GCA_000442015.1	6350	8399132	11859274.0	34.85	3.259999990463257	457.55999755859375	Cryptomycota	Cryptomycota	Cryptomycota			Rozella	Rozella allomycis	281847.0	Rozella allomycis CSF55	988480.0	1.0	0.0	0.0	0.0	1.0	0.0	0.0	1.0	23932404	James et al. 2013
GCA_000442885.1	5289	7496018	10268813.0	42.48	0.05000000074505806	516.6199951171875	Ascomycota	Saccharomycotina	Saccharomycetes	Saccharomycetales	Saccharomycetaceae	Zygosaccharomyces	Zygosaccharomyces bailii	4954.0	Zygosaccharomyces bailii CLIB 213	1333698.0	0.0	1.0	0.0	0.0	0.0	1.0	0.0	0.0	23969048	Galeote et al. 2013
GCA_000446055.1	16538	23556103	53209944.0	53.37	1.7699999809265137	1488.6700439453125	Ascomycota	Pezizomycotina	Sordariomycetes	Glomerellales	Glomerellaceae	Colletotrichum	Colletotrichum gloeosporioides	474922.0	Colletotrichum gloeosporioides Cg-14	1237896.0	1.0	0.0	0.0	0.0	0.0	1.0	0.0	0.0	28201983	Liang et al. 2017
GCA_000447185.1	2764	2674515	8569501.0	18.78	0.7799999713897705	1692.31005859375	Microsporidia	Microsporidia	Microsporidia		Nosematidae	Nosema	Nosema apis	35231.0	Nosema apis BRL 01	1037528.0	1.0	0.0	0.0	1.0	0.0	0.0	0.0	0.0	23829473	Chen et al. 2013d
GCA_000448365.1	6972	10292482	78515811.0	46.19	1.6100000143051147	1279.52001953125	Ascomycota	Pezizomycotina	Sordariomycetes	Hypocreales	Ophiocordycipitaceae	Ophiocordyceps	Ophiocordyceps sinensis	72228.0	Ophiocordyceps sinensis CO18	911162.0	1.0	0.0	0.0	1.0	0.0	0.0	0.0	0.0	27343682	Li et al. 2016c
GCA_000464535.1	9238	16310307	37130611.0	46.0	1.5499999523162842	1488.6500244140625	Ascomycota	Pezizomycotina	Eurotiomycetes	Verrucariales	Verrucariaceae	Endocarpon	Endocarpon pusillum	364733.0	Endocarpon pusillum Z07020	1263415.0	0.0	0.0	1.0	0.0	0.0	1.0	0.0	0.0
GCA_000474925.1	8805	15596612	32228000.0	55.15	1.1200000047683716	1878.6099853515625	Ascomycota	Pezizomycotina	Sordariomycetes	Ophiostomatales	Ophiostomataceae	Sporothrix	Sporothrix schenckii	29908.0	Sporothrix schenckii ATCC 58251	1391915.0	1.0	0.0	0.0	1.0	0.0	0.0	0.0	0.0	25351875	Teixeira et al. 2014
GCA_000488995.1	17910	27384749	52204869.0	46.92	4.860000133514404	1063.0400390625	Basidiomycota	Agaricomycotina	Agaricomycetes	Agaricales	Marasmiaceae	Moniliophthora	Moniliophthora roreri	221103.0	Moniliophthora roreri MCA 2997	1381753.0	1.0	1.0	0.0	0.0	0.0	1.0	0.0	0.0	24571091	Meinhardt et al. 2014
GCA_000497045.1	5889	10518487	17325407.0	58.11	0.5400000214576721	1141.8199462890625	Basidiomycota	Ustilaginomycotina	Ustilaginomycetes	Ustilaginales	Ustilaginaceae	Kalmanozyma	Kalmanozyma brasiliensis	1392244.0	Kalmanozyma brasiliensis GHG001	1365824.0	0.0	1.0	0.0	1.0	0.0	0.0	0.0	0.0	2.43568e+15	Oliveira et al. 2014
GCA_000497085.1	8877	16921566	29762401.0	48.58		1307.4200439453125	Ascomycota	Pezizomycotina	Eurotiomycetes	Eurotiales	Thermoascaceae	Byssochlamys	Byssochlamys spectabilis	264951.0	Byssochlamys spectabilis No. 5	1356009.0	0.0	1.0	0.0	0.0	0.0	1.0	0.0	0.0	24407650	Oka et al. 2014
GCA_000503235.1	10347	17631270	39450085.0	41.87	2.0799999237060547	1818.0699462890625	Ascomycota	Pezizomycotina	Leotiomycetes	Helotiales	Sclerotiniaceae	Sclerotinia	Sclerotinia borealis	77105.0	Sclerotinia borealis F-4157	1432307.0	0.0	1.0	0.0	0.0	0.0	1.0	0.0	0.0	24459262	Mardanov et al. 2014
GCA_000507405.3	8048	17280600	25469355.0	51.92	5.210000038146973	1010.9299926757812	Basidiomycota	Agaricomycotina	Tremellomycetes	Tremellales	Cryptococcaceae	Kwoniella	Kwoniella heveanensis	89924.0	Kwoniella heveanensis BCC8398	1296120.0	0.0	1.0	0.0	0.0	0.0	1.0	0.0	0.0	20502678	Metin et al. 2010
GCA_000507425.3	8002	17166677	25253281.0	51.91	5.210000038146973	994.1699829101562	Basidiomycota	Agaricomycotina	Tremellomycetes	Tremellales	Cryptococcaceae	Kwoniella	Kwoniella heveanensis	89924.0	Kwoniella heveanensis CBS 569	1296119.0	0.0	1.0	0.0	0.0	0.0	1.0	0.0	0.0	20502678	Metin et al. 2010
GCA_000507465.3	8555	16273193	22654511.0	44.88	5.130000114440918	740.3800048828125	Basidiomycota	Agaricomycotina	Tremellomycetes	Tremellales	Cryptococcaceae	Kwoniella	Kwoniella mangrovensis	463800.0	Kwoniella mangroviensis CBS 8507	1296122.0									23524993	Guerreiro et al. 2013
GCA_000507485.3	8563	16285797	22872713.0	44.88	5.130000114440918	761.4400024414062	Basidiomycota	Agaricomycotina	Tremellomycetes	Tremellales	Cryptococcaceae	Kwoniella	Kwoniella mangrovensis	463800.0	Kwoniella mangroviensis CBS 8886	1296123.0				0.0	0.0	0.0	1.0	1.0	23524993	Guerreiro et al. 2013
GCA_000507885.2	8565	16294888	22653759.0	44.88	5.139999866485596	738.030029296875	Basidiomycota	Agaricomycotina	Tremellomycetes	Tremellales	Cryptococcaceae	Kwoniella	Kwoniella mangrovensis	463800.0	Kwoniella mangroviensis CBS 10435	1331196.0									23524993	Guerreiro et al. 2013
GCA_000512565.2	8724	17066040	23862392.0	48.38	4.960000038146973	778.97998046875	Basidiomycota	Agaricomycotina	Tremellomycetes	Tremellales	Cryptococcaceae	Kwoniella	Kwoniella dejecticola	324770.0	Kwoniella dejecticola CBS 10117	1296121.0	0.0	1.0	0.0	0.0	0.0	1.0	0.0	0.0	16487351	Thanh et al. 2006
GCA_000512585.2	9270	17346603	24360772.0	47.25	4.980000019073486	756.3900146484375	Basidiomycota	Agaricomycotina	Tremellomycetes	Tremellales	Cryptococcaceae	Kwoniella	Kwoniella bestiolae	324769.0	Kwoniella bestiolae CBS 10118	1296100.0	0.0	1.0	0.0	0.0	0.0	1.0	0.0	0.0	16487351	Thanh et al. 2006
GCA_000512605.2	7931	15215599	20828584.0	40.23	5.139999866485596	703.8200073242188	Basidiomycota	Agaricomycotina	Tremellomycetes	Tremellales	Cryptococcaceae	Kwoniella	Kwoniella pini	453459.0	Kwoniella pini CBS 10737	1296096.0	0.0	1.0	0.0	0.0	0.0	1.0	0.0	0.0	18676488	Golubev et al. 2008
GCA_000513255.1	12425	23208292	29010044.0	48.66		451.25	Ascomycota	Pezizomycotina	Eurotiomycetes	Eurotiales	Aspergillaceae	Penicillium	Penicillium roqueforti	5082.0	Penicillium roqueforti FM164	1365484.0	0.0	1.0	0.0	0.0	0.0	1.0	1.0	0.0	26412136	Ropars et al. 2015
GCA_000513335.1	14515	21961592	35011981.0	48.21		868.5999755859375	Ascomycota	Pezizomycotina	Eurotiomycetes	Eurotiales	Aspergillaceae	Penicillium	Penicillium camemberti	5075.0	Penicillium camemberti FM 013	1429867.0	0.0	1.0	0.0	1.0	0.0	0.0	1.0	0.0	26412136	Ropars et al. 2015
GCA_000513815.1	10048	16721177	32681481.0	53.64	1.850000023841858	1557.9100341796875	Ascomycota	Pezizomycotina	Sordariomycetes	Hypocreales	Hypocreaceae	Trichoderma	Trichoderma reesei	51453.0	Trichoderma reesei RUT C-30	1344414.0	1.0	1.0	0.0	0.0	0.0	1.0	1.0	0.0	18454138	Martinez et al. 2008
GCA_000516985.1	15413	24957480	51910726.0	48.73	1.7599999904632568	1712.9200439453125	Ascomycota	Pezizomycotina	Sordariomycetes	Xylariales	Sporocadaceae	Pestalotiopsis	Pestalotiopsis fici	393283.0	Pestalotiopsis fici W106-1	1229662.0	1.0	1.0	0.0	0.0	0.0	1.0	0.0	0.0	25623211	Wang et al. 2015d
GCA_000517465.1	6011	11516055	17921702.0	61.15	0.8399999737739563	1065.6099853515625	Basidiomycota	Ustilaginomycotina	Ustilaginomycetes	Ustilaginales	Ustilaginaceae	Moesziomyces	Moesziomyces aphidis	84754.0	Moesziomyces aphidis DSM 70725	1391700.0	1.0	1.0	0.0	1.0	0.0	1.0	0.0	0.0	24526638	Lorenz et al. 2014
GCA_000523435.1	12853	18234393	31267936.0	50.81	1.5499999523162842	959.9299926757812	Ascomycota	Pezizomycotina	Dothideomycetes	Pleosporales	Pleosporaceae	Bipolaris	Bipolaris zeicola	5017.0	Bipolaris zeicola 26-R-13	930089.0	1.0	1.0	0.0	0.0	0.0	1.0	1.0	0.0	23357949	Condon et al. 2013
GCA_000523455.1	12002	17759365	31362097.0	50.5	1.649999976158142	1053.5799560546875	Ascomycota	Pezizomycotina	Dothideomycetes	Pleosporales	Pleosporaceae	Bipolaris	Bipolaris oryzae	101162.0	Bipolaris oryzae ATCC 44560	930090.0	1.0	1.0	0.0	0.0	0.0	1.0	1.0	0.0	23357949	Condon et al. 2013
GCA_000524645.1	12738	22955778	51705945.0	48.41	5.550000190734863	2063.3798828125	Basidiomycota	Agaricomycotina	Agaricomycetes	Cantharellales	Ceratobasidiaceae	Rhizoctonia	Rhizoctonia solani	456999.0	Rhizoctonia solani AG-3 Rhs1AP	1086054.0	1.0	1.0	0.0	0.0	0.0	1.0	1.0	0.0	25359908 24461055	Cubeta et al. 2014; Losada et al. 2014
GCA_000525045.1	5597	9957479	21174508.0	52.39	2.569999933242798	1824.27001953125	Ascomycota	Pezizomycotina	Orbiliomycetes	Orbiliales	Orbiliaceae	Drechslerella	Drechslerella stenobrocha	314127.0	Drechslerella stenobrocha 248	1043628.0	1.0	0.0	0.0	1.0	0.0	0.0	0.0	0.0	24507587	Liu et al. 2014
GCA_000527765.1	12882	18454889	32829575.0	50.14	1.590000033378601	1021.1599731445312	Ascomycota	Pezizomycotina	Dothideomycetes	Pleosporales	Pleosporaceae	Bipolaris	Bipolaris victoriae	40125.0	Bipolaris victoriae FI3	930091.0	1.0	1.0	0.0	0.0	0.0	1.0	1.0	0.0	23357949	Condon et al. 2013
GCA_000530735.1	10442	14655924	21141148.0	42.45	0.4300000071525574	582.5499877929688	Ascomycota	Saccharomycotina	Saccharomycetes	Saccharomycetales	Saccharomycetaceae	Zygosaccharomyces	Zygosaccharomyces bailii	4954.0	Zygosaccharomyces bailii ISA1307	1355161.0	0.0	1.0	0.0	0.0	0.0	1.0	0.0	0.0	23969048	Galeote et al. 2013
GCA_000568005.1	6074	8351985	11601448.0	38.27	0.03999999910593033	511.5899963378906	Ascomycota	Saccharomycotina	Saccharomycetes	Saccharomycetales	Saccharomycetaceae	Saccharomyces	Saccharomyces cerevisiae	4932.0	Saccharomyces cerevisiae R008	1182966.0	0.0	1.0	0.0	0.0	0.0	0.0	1.0	0.0	8849441	Goffeau et al. 1996
GCA_000568055.1	6079	8345318	11487077.0	38.36	0.03999999910593033	500.4800109863281	Ascomycota	Saccharomycotina	Saccharomycetes	Saccharomycetales	Saccharomycetaceae	Saccharomyces	Saccharomyces cerevisiae	4932.0	Saccharomyces cerevisiae P301	1182968.0	0.0	1.0	0.0	0.0	0.0	0.0	1.0	0.0	8849441	Goffeau et al. 1996
GCA_000568295.1	5268	7396556	11408082.0	38.34	0.05000000074505806	688.0999755859375	Ascomycota	Saccharomycotina	Saccharomycetes	Saccharomycetales	Saccharomycetaceae	Saccharomyces	Saccharomyces cerevisiae	4932.0	Saccharomyces cerevisiae P283	1177187.0	0.0	1.0	0.0	0.0	0.0	0.0	1.0	0.0	8849441	Goffeau et al. 1996
GCA_000568365.1	6026	8276828	11489728.0	38.29	0.029999999329447746	520.1099853515625	Ascomycota	Saccharomycotina	Saccharomycetes	Saccharomycetales	Saccharomycetaceae	Saccharomyces	Saccharomyces cerevisiae	4932.0	Saccharomyces cerevisiae R103	1182967.0	0.0	1.0	0.0	0.0	0.0	0.0	1.0	0.0	8849441	Goffeau et al. 1996
GCA_000576695.1	6029	8442990	11371246.0	45.65	0.18000000715255737	482.6099853515625	Ascomycota	Saccharomycotina	Saccharomycetes	Saccharomycetales		Kuraishia	Kuraishia capsulata	317047.0	Kuraishia capsulata CBS 1993	1382522.0	0.0	1.0	0.0	0.0	0.0	1.0	0.0	0.0	24317973	Morales et al. 2013
GCA_000582985.1	13759	22999150	49002765.0	52.54	1.909999966621399	1726.0699462890625	Ascomycota	Pezizomycotina	Sordariomycetes	Glomerellales	Glomerellaceae	Colletotrichum	Colletotrichum fioriniae	710243.0	Colletotrichum fioriniae PJ7	1445577.0	1.0	0.0	0.0	0.0	0.0	1.0	0.0	0.0	24723700	Baroncelli et al. 2014
GCA_000585515.1	10118	15623057	27898422.0	54.0	1.1799999475479126	1208.010009765625	Ascomycota	Pezizomycotina	Eurotiomycetes	Chaetothyriales	Herpotrichiellaceae	Cladophialophora	Cladophialophora yegresii	470704.0	Cladophialophora yegresii CBS 114405	1182544.0	0.0	1.0	0.0	0.0	0.0	1.0	0.0	0.0	28348446	Teixeira et al. 2017
GCA_000585535.1	13421	20242903	39420127.0	50.62	1.350000023841858	1287.6400146484375	Ascomycota	Pezizomycotina	Eurotiomycetes	Chaetothyriales	Herpotrichiellaceae	Cladophialophora	Cladophialophora psammophila	1182553.0	Cladophialophora psammophila CBS 110553	1182543.0	0.0	1.0	0.0	0.0	0.0	0.0	1.0	0.0
GCA_000585565.1	10469	16670220	28889638.0	53.39	1.309999942779541	1161.8599853515625	Ascomycota	Pezizomycotina	Eurotiomycetes	Chaetothyriales	Herpotrichiellaceae	Capronia	Capronia epimyces	43228.0	Capronia epimyces CBS 606.96	1182542.0	1.0	0.0	0.0	0.0	1.0	0.0	0.0	0.0	28348446	Teixeira et al. 2017
GCA_000585585.1	9231	14878190	25807613.0	52.76	1.2200000286102295	1184.050048828125	Ascomycota	Pezizomycotina	Eurotiomycetes	Chaetothyriales	Herpotrichiellaceae	Capronia	Capronia coronata	43229.0	Capronia coronata CBS 617.96	1182541.0	0.0	1.0	0.0	0.0	0.0	1.0	0.0	0.0	28348446	Teixeira et al. 2017
GCA_000591435.1	12479	19941177	40317276.0	50.83	1.7200000286102295	1555.5899658203125	Ascomycota	Pezizomycotina	Sordariomycetes	Hypocreales	Clavicipitaceae	Metarhizium	Metarhizium robertsii	568076.0	Metarhizium robertsii	568076.0	1.0	1.0	0.0	1.0	0.0	0.0	1.0	0.0	21253567 25102933	Gao et al. 2011; Rube et al. 2015
GCA_000597685.1	27300	35892282	140695967.0	27.5	2.869999885559082	1853.8199462890625	Mucoromycota	Glomeromycotina	Glomeromycetes	Glomerales	Glomeraceae	Rhizophagus	Rhizophagus irregularis	588596.0	Rhizophagus irregularis DAOM 197198w	1432141.0	0.0	0.0	1.0	0.0	0.0	1.0	0.0	0.0	24277808	Tisserant et al. 2013
GCA_000599445.1	13355	20532833	36667552.0	48.03	1.7899999618530273	1183.8199462890625	Ascomycota	Pezizomycotina	Sordariomycetes	Hypocreales	Nectriaceae	Fusarium	Fusarium graminearum	5518.0	Fusarium graminearum	5518.0	1.0	1.0	0.0	0.0	0.0	1.0	0.0	0.0	20237561	Ma et al. 2010
GCA_000600275.1	10241	17196285	26209327.0	48.79	2.0299999713897705	850.22998046875	Ascomycota	Pezizomycotina	Eurotiomycetes	Eurotiales	Aspergillaceae	Aspergillus	Aspergillus ruber	396024.0	Aspergillus ruber CBS 135680	1388766.0	0.0	1.0	0.0	0.0	0.0	0.0	1.0	0.0	24811710	Kis-Papo et al. 2014
GCA_000616765.1	9032	15039869	23165295.0	47.19	2.3499999046325684	743.0399780273438	Ascomycota	Pezizomycotina	Eurotiomycetes	Onygenales	Arthrodermataceae	Trichophyton	Trichophyton rubrum	5551.0	Trichophyton rubrum MR850	1215337.0	1.0	0.0	0.0	1.0	0.0	0.0	0.0	0.0	22951933	Martinez et al. 2012
GCA_000616785.1	8221	13414805	21938449.0	48.89	2.059999942779541	833.6699829101562	Ascomycota	Pezizomycotina	Eurotiomycetes	Onygenales	Arthrodermataceae	Trichophyton	Trichophyton interdigitale	101480.0	Trichophyton interdigitale H6	1215336.0	1.0	0.0	0.0	1.0	0.0	0.0	0.0	0.0
GCA_000616805.1	8985	14964391	23061810.0	47.24	2.3499999046325684	748.030029296875	Ascomycota	Pezizomycotina	Eurotiomycetes	Onygenales	Arthrodermataceae	Trichophyton	Trichophyton rubrum	5551.0	Trichophyton rubrum CBS 100081	1215328.0	1.0	0.0	0.0	1.0	0.0	0.0	0.0	0.0	22951933	Martinez et al. 2012
GCA_000616825.1	9008	15016830	23128491.0	47.19	2.359999895095825	750.5499877929688	Ascomycota	Pezizomycotina	Eurotiomycetes	Onygenales	Arthrodermataceae	Trichophyton	Trichophyton rubrum	5551.0	Trichophyton rubrum CBS 288.86	1215330.0	1.0	0.0	0.0	1.0	0.0	0.0	0.0	0.0	22951933	Martinez et al. 2012
GCA_000616845.1	8961	14969983	23051776.0	47.23	2.359999895095825	744.5800170898438	Ascomycota	Pezizomycotina	Eurotiomycetes	Onygenales	Arthrodermataceae	Trichophyton	Trichophyton rubrum	5551.0	Trichophyton rubrum CBS 289.86	1215329.0	1.0	0.0	0.0	1.0	0.0	0.0	0.0	0.0	22951933	Martinez et al. 2012
GCA_000616865.1	9016	14999293	22854418.0	47.54	2.359999895095825	745.6300048828125	Ascomycota	Pezizomycotina	Eurotiomycetes	Onygenales	Arthrodermataceae	Trichophyton	Trichophyton soudanense	69891.0	Trichophyton soudanense CBS 452.61	1215331.0	1.0	0.0	0.0	1.0	0.0	0.0	0.0	0.0
GCA_000616905.1	9018	14983776	23128384.0	47.17	2.3299999237060547	743.22998046875	Ascomycota	Pezizomycotina	Eurotiomycetes	Onygenales	Arthrodermataceae	Trichophyton	Trichophyton rubrum	5551.0	Trichophyton rubrum MR1448	1215339.0	1.0	0.0	0.0	1.0	0.0	0.0	0.0	0.0	22951933	Martinez et al. 2012
GCA_000616945.1	9077	14725922	23162587.0	47.18	2.200000047683716	777.8200073242188	Ascomycota	Pezizomycotina	Eurotiomycetes	Onygenales	Arthrodermataceae	Trichophyton	Trichophyton rubrum	5551.0	Trichophyton rubrum MR1459	1215341.0	1.0	0.0	0.0	1.0	0.0	0.0	0.0	0.0	22951933	Martinez et al. 2012
GCA_000616965.1	9023	14670883	22630119.0	47.8	2.2100000381469727	782.3800048828125	Ascomycota	Pezizomycotina	Eurotiomycetes	Onygenales	Arthrodermataceae	Trichophyton	Trichophyton rubrum	5551.0	Trichophyton rubrum CBS 735.88	1215332.0	1.0	0.0	0.0	1.0	0.0	0.0	0.0	0.0	22951933	Martinez et al. 2012
GCA_000616985.1	9162	15253889	23116446.0	47.93	2.3499999046325684	752.510009765625	Ascomycota	Pezizomycotina	Eurotiomycetes	Onygenales	Arthrodermataceae	Trichophyton	Trichophyton rubrum	5551.0	Trichophyton rubrum CBS 202.88	1215334.0	1.0	0.0	0.0	1.0	0.0	0.0	0.0	0.0	22951933	Martinez et al. 2012
GCA_000622975.1	8083	13460216	22469575.0	47.95	2.1500000953674316	937.0	Ascomycota	Pezizomycotina	Eurotiomycetes	Onygenales	Arthrodermataceae	Trichophyton	Trichophyton interdigitale	101480.0	Trichophyton interdigitale MR816	1215338.0	1.0	0.0	0.0	1.0	0.0	0.0	0.0	0.0
GCA_000622995.1	9007	15007282	23124535.0	47.24	2.3499999046325684	747.1799926757812	Ascomycota	Pezizomycotina	Eurotiomycetes	Onygenales	Arthrodermataceae	Trichophyton	Trichophyton rubrum	5551.0	Trichophyton rubrum D6	1215335.0	1.0	0.0	0.0	1.0	0.0	0.0	0.0	0.0	22951933	Martinez et al. 2012
GCA_000687475.1	8426	13501919	39397682.0	49.96	1.559999942779541	2102.39990234375	Ascomycota	Pezizomycotina	Sordariomycetes	Hypocreales		Ustilaginoidea	Ustilaginoidea virens	1159556.0	Ustilaginoidea virens	1159556.0	1.0	0.0	0.0	0.0	0.0	1.0	0.0	0.0
GCA_000691885.1	11188	21388209	36769262.0	48.35	2.069999933242798	1225.8199462890625	Ascomycota	Pezizomycotina	Eurotiomycetes	Eurotiales	Aspergillaceae	Aspergillus	Aspergillus oryzae	5062.0	Aspergillus oryzae 100-8	1197718.0	0.0	1.0	0.0	0.0	0.0	0.0	1.0	0.0	24903875	Zhao et al. 2014
GCA_000695385.1	13952	17252215	39822884.0	48.83	4.050000190734863	1390.050048828125	Basidiomycota	Agaricomycotina	Agaricomycetes	Cantharellales	Ceratobasidiaceae	Rhizoctonia	Rhizoctonia solani	456999.0	Rhizoctonia solani AG-8 WAC10335	1287689.0	1.0	1.0	0.0	0.0	0.0	1.0	1.0	0.0	24810276	Hane et al. 2014
GCA_000696135.1	12699	21060576	46755813.0	53.6	1.7999999523162842	1820.22998046875	Ascomycota	Pezizomycotina	Sordariomycetes	Glomerellales	Glomerellaceae	Colletotrichum	Colletotrichum sublineola	1173701.0	Colletotrichum sublineola	1173701.0	1.0	0.0	0.0	0.0	0.0	1.0	0.0	0.0	27189990	Gan et al. 2016
GCA_000697645.1	21539	34511381	59418196.0	47.97	4.269999980926514	1117.06005859375	Basidiomycota	Agaricomycotina	Agaricomycetes	Agaricales	Strophariaceae	Galerina	Galerina marginata	109633.0	Galerina marginata CBS 339.88	685588.0	1.0	1.0	0.0	0.0	0.0	1.0	1.0	0.0	24958869	Riley et al. 2014
GCA_000697665.1	16533	27064988	45045899.0	49.77	4.489999771118164	1033.4100341796875	Basidiomycota	Agaricomycotina	Agaricomycetes	Jaapiales	Jaapiaceae	Jaapia	Jaapia argillacea	202697.0	Jaapia argillacea MUCL 33604	933084.0	0.0	1.0	0.0	0.0	0.0	1.0	0.0	0.0	24958869	Riley et al. 2014
GCA_000697685.1	12460	20936287	34342730.0	50.95	5.010000228881836	1074.239990234375	Basidiomycota	Agaricomycotina	Agaricomycetes	Agaricales	Pleurotaceae	Pleurotus	Pleurotus ostreatus	5322.0	Pleurotus ostreatus PC15	1137138.0	0.0	1.0	0.0	0.0	0.0	1.0	0.0	0.0	24958869	Riley et al. 2014
GCA_000697705.1	16665	27529932	46674321.0	52.44	4.539999961853027	1087.6099853515625	Basidiomycota	Agaricomycotina	Agaricomycetes	Cantharellales	Botryobasidiaceae	Botryobasidium	Botryobasidium botryosum	264124.0	Botryobasidium botryosum FD-172 SS1	930990.0	0.0	1.0	0.0	0.0	0.0	1.0	0.0	0.0	24958869	Riley et al. 2014
GCA_000708205.1	6858	12281242	13634488.0	55.52	3.549999952316284	139.10000610351562	Basidiomycota	Pucciniomycotina	Mixiomycetes	Mixiales	Mixiaceae	Mixia	Mixia osmundae	34349.0	Mixia osmundae IAM 14324	764103.0	1.0	0.0	0.0	0.0	0.0	1.0	0.0	0.0	24372469	Toome et al. 2014b
GCA_000709125.1	13118	19477445	41566958.0	48.98	1.2300000190734863	1518.4100341796875	Ascomycota	Pezizomycotina	Eurotiomycetes	Chaetothyriales	Herpotrichiellaceae	Exophiala	Exophiala aquamarina	1033840.0	Exophiala aquamarina CBS 119918	1182545.0	1.0	1.0	0.0	1.0	0.0	0.0	1.0	0.0	28348446	Teixeira et al. 2017
GCA_000710275.1	11460	20661574	32525541.0	48.95	1.9600000381469727	976.5800170898438	Ascomycota	Pezizomycotina	Eurotiomycetes	Eurotiales	Aspergillaceae	Penicillium	Penicillium chrysogenum	5076.0	Penicillium chrysogenum	5076.0	0.0	1.0	0.0	1.0	0.0	1.0	1.0	0.0	24564352	Wang et al. 2014a
GCA_000711695.1	6872	13656603	18704010.0	56.03	2.299999952316284	689.47998046875	Basidiomycota	Ustilaginomycotina	Exobasidiomycetes	Georgefischeriales	Tilletiariaceae	Tilletiaria	Tilletiaria anomala	5281.0	Tilletiaria anomala UBC 951	1037660.0	0.0	1.0	0.0	0.0	0.0	1.0	0.0	0.0	24926052	Toome et al. 2014a
GCA_000715385.1	10993	21493619	39418891.0	48.79	5.909999847412109	1170.3199462890625	Basidiomycota	Agaricomycotina	Agaricomycetes	Cantharellales	Ceratobasidiaceae	Rhizoctonia	Rhizoctonia solani	456999.0	Rhizoctonia solani 123E	1423351.0	1.0	1.0	0.0	0.0	0.0	1.0	1.0	0.0
GCA_000721755.1	10792	17613970	25796716.0	50.78	1.5099999904632568	730.72998046875	Ascomycota	Pezizomycotina	Dothideomycetes	Dothideales	Aureobasidiaceae	Aureobasidium	Aureobasidium subglaciale	1042127.0	Aureobasidium subglaciale EXF-2481	1043005.0	0.0	1.0	0.0	0.0	0.0	1.0	1.0	0.0	24984952	Gostincar et al. 2014
GCA_000721765.1	10259	15252165	25428601.0	51.12	1.590000033378601	980.2100219726562	Ascomycota	Pezizomycotina	Dothideomycetes	Dothideales	Aureobasidiaceae	Aureobasidium	Aureobasidium namibiae	559561.0	Aureobasidium namibiae CBS 147.97	1043004.0	0.0	1.0	0.0	0.0	0.0	1.0	1.0	0.0	24984952	Gostincar et al. 2014
GCA_000721775.1	10584	15442622	26203324.0	49.85	1.5399999618530273	990.3699951171875	Ascomycota	Pezizomycotina	Dothideomycetes	Dothideales	Aureobasidiaceae	Aureobasidium	Aureobasidium melanogenum	46634.0	Aureobasidium melanogenum CBS 110374	1043003.0	0.0	1.0	0.0	0.0	0.0	1.0	1.0	0.0	24984952	Gostincar et al. 2014
GCA_000721785.1	11844	19194380	29621078.0	50.02	1.4800000190734863	800.030029296875	Ascomycota	Pezizomycotina	Dothideomycetes	Dothideales	Aureobasidiaceae	Aureobasidium	Aureobasidium pullulans	5580.0	Aureobasidium pullulans EXF-150	1043002.0	0.0	1.0	0.0	0.0	0.0	1.0	1.0	0.0	24984952	Gostincar et al. 2014
GCA_000723665.1	12379	19423998	33531723.0	43.43	4.409999847412109	1112.6800537109375	Mucoromycota	Mucoromycotina		Mucorales	Lichtheimiaceae	Lichtheimia	Lichtheimia corymbifera	42458.0	Lichtheimia corymbifera JMRC:FSU:9682	1263082.0	1.0	1.0	0.0	1.0	0.0	0.0	1.0	0.0	27918580	Schwartze et al. 2016
GCA_000730325.1	11530	19208904	36879702.0	53.13	1.809999942779541	1343.3699951171875	Ascomycota	Pezizomycotina	Sordariomycetes	Hypocreales	Stachybotryaceae	Stachybotrys	Stachybotrys chartarum	74722.0	Stachybotrys chartarum IBT 7711	1280523.0	0.0	1.0	0.0	0.0	0.0	1.0	1.0	0.0	26430036	Betancourt et al. 2015
GCA_000731615.1	8825	14782657	27355096.0	50.05	1.9199999570846558	1287.6700439453125	Ascomycota	Pezizomycotina	Eurotiomycetes	Eurotiales	Aspergillaceae	Aspergillus	Aspergillus fumigatus	746128.0	Aspergillus fumigatus var. RP-2014	1476192.0	0.0	1.0	0.0	1.0	0.0	1.0	1.0	0.0	22080559	Arnaud et al. 2012
GCA_000732125.1	10919	19766063	43437139.0	50.36	2.640000104904175	2026.219970703125	Ascomycota	Pezizomycotina	Sordariomycetes	Microascales	Microascaceae	Scedosporium	Scedosporium apiospermum	563466.0	Scedosporium apiospermum	563466.0	1.0	1.0	0.0	1.0	0.0	0.0	1.0	0.0	25278533	Vandeputte et al. 2014
GCA_000732565.1	11453	19062561	36480513.0	53.31	1.809999942779541	1334.760009765625	Ascomycota	Pezizomycotina	Sordariomycetes	Hypocreales	Stachybotryaceae	Stachybotrys	Stachybotrys chartarum	74722.0	Stachybotrys chartarum IBT 40293	1280524.0	0.0	1.0	0.0	0.0	0.0	1.0	1.0	0.0	26430036	Betancourt et al. 2015
GCA_000732765.1	11370	18821968	36012651.0	53.4	1.809999942779541	1332.77001953125	Ascomycota	Pezizomycotina	Sordariomycetes	Hypocreales	Stachybotryaceae	Stachybotrys	Stachybotrys chartarum	74722.0	Stachybotrys chartarum IBT 40288	1283842.0	0.0	1.0	0.0	0.0	0.0	1.0	1.0	0.0	26430036	Betancourt et al. 2015
GCA_000732775.1	10706	17473650	34390047.0	53.37	1.7699999809265137	1389.5899658203125	Ascomycota	Pezizomycotina	Sordariomycetes	Hypocreales	Stachybotryaceae	Stachybotrys	Stachybotrys chlorohalonata	388913.0	Stachybotrys chlorohalonata IBT 40285	1283841.0	0.0	1.0	0.0	0.0	0.0	1.0	1.0	0.0	25015739	Semeiks et al. 2014
GCA_000738915.1	2493	2893656	4276041.0	38.3		555.3900146484375	Microsporidia	Microsporidia	Microsporidia			Nematocida	Nematocida sp. 1	1155007.0	Nematocida sp. 1 ERTm6	1138374.0	1.0	0.0	0.0	1.0	0.0	0.0	0.0	0.0	25237020	Bakowski et al. 2014
GCA_000739145.1	10994	17432675	38477109.0	50.51	1.5199999809265137	1838.1700439453125	Ascomycota	Pezizomycotina	Sordariomycetes	Hypocreales	Clavicipitaceae	Metarhizium	Metarhizium anisopliae	5530.0	Metarhizium anisopliae	5530.0	1.0	1.0	0.0	1.0	0.0	0.0	1.0	0.0	25102932	Pattemore et al. 2014
GCA_000739165.1	12774	26148556	41912894.0	48.87	2.759999990463257	1205.780029296875	Mucoromycota	Mortierellomycotina		Mortierellales	Mortierellaceae	Mortierella	Mortierella verticillata	78898.0	Mortierella verticillata NRRL 6337	1069443.0	0.0	1.0	0.0	0.0	0.0	1.0	1.0	0.0	15689432	Seif et al. 2005
GCA_000747765.1	7070	13415337	18111965.0	60.9	0.9100000262260437	652.5999755859375	Basidiomycota	Ustilaginomycotina	Ustilaginomycetes	Ustilaginales	Ustilaginaceae	Moesziomyces	Moesziomyces antarcticus	84753.0	Moesziomyces antarcticus	84753.0	0.0	1.0	0.0	0.0	0.0	1.0	0.0	0.0	24586250	Morita et al. 2014
GCA_000750115.1	10051	24162278	28337260.0	46.71	4.409999847412109	333.3500061035156	Ascomycota	Pezizomycotina	Eurotiomycetes	Eurotiales	Trichocomaceae	Talaromyces	Talaromyces marneffei	37727.0	Talaromyces marneffei PM1	1077442.0	1.0	1.0	0.0	1.0	0.0	0.0	1.0	0.0	25676766	Nierman et al. 2015a
GCA_000750665.1	9482	15735057	27649855.0	50.21	2.119999885559082	854.9099731445312	Ascomycota	Pezizomycotina	Leotiomycetes		Pseudeurotiaceae	Pseudogymnoascus	Pseudogymnoascus sp. VKM F-3557	1437433.0	Pseudogymnoascus sp. VKM F-3557	1437433.0	0.0	1.0	0.0	1.0	0.0	0.0	1.0	0.0	25994131	Leushkin et al. 2015
GCA_000750675.1	9929	16292642	27778879.0	50.5	2.200000047683716	824.2100219726562	Ascomycota	Pezizomycotina	Leotiomycetes		Pseudeurotiaceae	Pseudogymnoascus	Pseudogymnoascus sp. VKM F-3808	1391699.0	Pseudogymnoascus sp. VKM F-3808	1391699.0	0.0	1.0	0.0	1.0	0.0	0.0	1.0	0.0	25994131	Leushkin et al. 2015
GCA_000750715.1	9472	13837855	28506885.0	48.96	1.8700000047683716	874.469970703125	Ascomycota	Pezizomycotina	Leotiomycetes		Pseudeurotiaceae	Pseudogymnoascus	Pseudogymnoascus sp. VKM F-3775	1420901.0	Pseudogymnoascus sp. VKM F-3775	1420901.0	0.0	1.0	0.0	1.0	0.0	0.0	1.0	0.0	25994131	Leushkin et al. 2015
GCA_000750735.1	8540	14664340	25759859.0	51.02	2.0199999809265137	836.0800170898438	Ascomycota	Pezizomycotina	Leotiomycetes		Pseudeurotiaceae	Pseudogymnoascus	Pseudogymnoascus sp. VKM F-4246	1420902.0	Pseudogymnoascus sp. VKM F-4246	1420902.0	0.0	1.0	0.0	1.0	0.0	0.0	1.0	0.0	25994131	Leushkin et al. 2015
GCA_000750745.1	8728	14910716	26549613.0	50.59	2.0199999809265137	925.4400024414062	Ascomycota	Pezizomycotina	Leotiomycetes		Pseudeurotiaceae	Pseudogymnoascus	Pseudogymnoascus sp. VKM F-4281 (FW-2241)	1420906.0	Pseudogymnoascus sp. VKM F-4281 (FW-2241)	1420906.0	0.0	1.0	0.0	1.0	0.0	0.0	1.0	0.0	25994131	Leushkin et al. 2015
GCA_000750755.1	8669	15043391	26440682.0	50.9	2.0199999809265137	849.0399780273438	Ascomycota	Pezizomycotina	Leotiomycetes		Pseudeurotiaceae	Pseudogymnoascus	Pseudogymnoascus sp. VKM F-4513 (FW-928)	1420907.0	Pseudogymnoascus sp. VKM F-4513 (FW-928)	1420907.0	0.0	1.0	0.0	1.0	0.0	0.0	1.0	0.0	25994131	Leushkin et al. 2015
GCA_000750795.1	8865	15065632	27026992.0	50.48	2.190000057220459	851.0399780273438	Ascomycota	Pezizomycotina	Leotiomycetes		Pseudeurotiaceae	Pseudogymnoascus	Pseudogymnoascus sp. VKM F-4514 (FW-929)	1420908.0	Pseudogymnoascus sp. VKM F-4514 (FW-929)	1420908.0	0.0	1.0	0.0	1.0	0.0	0.0	1.0	0.0	25994131	Leushkin et al. 2015
GCA_000750805.1	10676	18746884	32006932.0	50.21	2.430000066757202	953.1500244140625	Ascomycota	Pezizomycotina	Leotiomycetes		Pseudeurotiaceae	Pseudogymnoascus	Pseudogymnoascus sp. VKM F-4515 (FW-2607)	1420909.0	Pseudogymnoascus sp. VKM F-4515 (FW-2607)	1420909.0	0.0	1.0	0.0	1.0	0.0	0.0	1.0	0.0	25994131	Leushkin et al. 2015
GCA_000750815.1	9363	16767149	27599203.0	50.41	2.2100000381469727	955.8300170898438	Ascomycota	Pezizomycotina	Leotiomycetes		Pseudeurotiaceae	Pseudogymnoascus	Pseudogymnoascus sp. VKM F-4516 (FW-969)	1420910.0	Pseudogymnoascus sp. VKM F-4516 (FW-969)	1420910.0	0.0	1.0	0.0	1.0	0.0	0.0	1.0	0.0	25994131	Leushkin et al. 2015
GCA_000750875.1	10744	17793611	32880410.0	50.16	2.0199999809265137	961.8400268554688	Ascomycota	Pezizomycotina	Leotiomycetes		Pseudeurotiaceae	Pseudogymnoascus	Pseudogymnoascus sp. VKM F-4517 (FW-2822)	1420911.0	Pseudogymnoascus sp. VKM F-4517 (FW-2822)	1420911.0	0.0	1.0	0.0	1.0	0.0	0.0	1.0	0.0	25994131	Leushkin et al. 2015
GCA_000750895.1	9802	17723310	30255792.0	50.38	2.2100000381469727	1020.5599975585938	Ascomycota	Pezizomycotina	Leotiomycetes		Pseudeurotiaceae	Pseudogymnoascus	Pseudogymnoascus sp. VKM F-103	1420912.0	Pseudogymnoascus sp. VKM F-103	1420912.0	0.0	1.0	0.0	1.0	0.0	0.0	1.0	0.0	25994131	Leushkin et al. 2015
GCA_000750925.1	11619	20166222	35479399.0	50.18	2.1500000953674316	961.7000122070312	Ascomycota	Pezizomycotina	Leotiomycetes		Pseudeurotiaceae	Pseudogymnoascus	Pseudogymnoascus sp. VKM F-4518 (FW-2643)	1420913.0	Pseudogymnoascus sp. VKM F-4518 (FW-2643)	1420913.0	0.0	1.0	0.0	1.0	0.0	0.0	1.0	0.0	25994131	Leushkin et al. 2015
GCA_000750935.1	10630	18460469	32578210.0	50.23	2.119999885559082	964.1300048828125	Ascomycota	Pezizomycotina	Leotiomycetes		Pseudeurotiaceae	Pseudogymnoascus	Pseudogymnoascus sp. VKM F-4519 (FW-2642)	1420914.0	Pseudogymnoascus sp. VKM F-4519 (FW-2642)	1420914.0	0.0	1.0	0.0	1.0	0.0	0.0	1.0	0.0	25994131	Leushkin et al. 2015
GCA_000750995.1	11551	19547877	34096352.0	50.43	2.0999999046325684	926.469970703125	Ascomycota	Pezizomycotina	Leotiomycetes		Pseudeurotiaceae	Pseudogymnoascus	Pseudogymnoascus sp. VKM F-4520 (FW-2644)	1420915.0	Pseudogymnoascus sp. VKM F-4520 (FW-2644)	1420915.0	0.0	1.0	0.0	1.0	0.0	0.0	1.0	0.0	25994131	Leushkin et al. 2015
GCA_000760515.1	3330	4160387	5636959.0	43.0	1.2599999904632568	364.17999267578125	Microsporidia	Microsporidia	Microsporidia			Mitosporidium	Mitosporidium daphniae	1485682.0	Mitosporidium daphniae	1485682.0	1.0	0.0	0.0	1.0	0.0	0.0	0.0	0.0	25313038	Haag et al. 2014
GCA_000764455.1	7107	8999843	12940563.0	38.32	0.28999999165534973	589.77001953125	Ascomycota	Saccharomycotina	Saccharomycetes	Saccharomycetales	Pichiaceae	Pichia	Pichia kudriavzevii	4909.0	Pichia kudriavzevii	4909.0	0.0	1.0	0.0	0.0	0.0	1.0	0.0	0.0
GCA_000765035.1	10441	19159591	33668918.0	55.74		1299.43994140625	Basidiomycota	Agaricomycotina	Agaricomycetes	Polyporales	Coriolaceae	Trametes	Trametes cinnabarina	5643.0	Trametes cinnabarina	5643.0	0.0	1.0	0.0	0.0	0.0	1.0	0.0	0.0	25461894	Busk et al. 2014
GCA_000769215.1	13217	22663900	41590745.0	48.47	1.9299999475479126	1411.8299560546875	Ascomycota	Pezizomycotina	Sordariomycetes	Hypocreales	Nectriaceae	Fusarium	Fusarium avenaceum	40199.0	Fusarium avenaceum	40199.0	1.0	1.0	0.0	0.0	0.0	1.0	0.0	0.0	25409087	Lysoe et al. 2014
GCA_000769265.1	9050	14509002	28590524.0	55.19	1.6200000047683716	1278.6700439453125	Ascomycota	Pezizomycotina	Sordariomycetes	Hypocreales		Acremonium	Acremonium chrysogenum	5044.0	Acremonium chrysogenum ATCC 11550	857340.0	0.0	1.0	0.0	0.0	0.0	0.0	1.0	0.0	25291769	Terfehr et al. 2014
GCA_000769735.1	11023	18566807	32065046.0	47.57	2.140000104904175	1114.8699951171875	Ascomycota	Pezizomycotina	Eurotiomycetes	Eurotiales	Aspergillaceae	Penicillium	Penicillium expansum	27334.0	Penicillium expansum	27334.0	0.0	1.0	0.0	0.0	0.0	1.0	1.0	0.0	25338147	Ballester et al. 2015
GCA_000769745.1	11060	18610627	32356048.0	47.52	2.130000114440918	1109.0400390625	Ascomycota	Pezizomycotina	Eurotiomycetes	Eurotiales	Aspergillaceae	Penicillium	Penicillium expansum	27334.0	Penicillium expansum	27334.0	0.0	1.0	0.0	0.0	0.0	1.0	1.0	0.0	25338147	Ballester et al. 2015
GCA_000769755.1	10663	17614362	31087040.0	48.23	2.059999942779541	1000.7899780273438	Ascomycota	Pezizomycotina	Eurotiomycetes	Eurotiales	Aspergillaceae	Penicillium	Penicillium expansum	27334.0	Penicillium expansum	27334.0	0.0	1.0	0.0	0.0	0.0	1.0	1.0	0.0	25338147	Ballester et al. 2015
GCA_000769765.1	9996	15883918	30164421.0	47.26	1.9700000286102295	1170.030029296875	Ascomycota	Pezizomycotina	Eurotiomycetes	Eurotiales	Aspergillaceae	Penicillium	Penicillium italicum	40296.0	Penicillium italicum	40296.0	1.0	1.0	0.0	0.0	0.0	1.0	1.0	0.0	25338147	Ballester et al. 2015
GCA_000770705.1	12041	19531291	36692259.0	52.2	1.4700000286102295	1206.8399658203125	Ascomycota	Pezizomycotina	Sordariomycetes	Hypocreales	Cordycipitaceae	Beauveria	Beauveria bassiana	176275.0	Beauveria bassiana D1-5	1245745.0	1.0	1.0	0.0	1.0	0.0	1.0	1.0	0.0	22761991	Xiao et al. 2012
GCA_000773725.1	6440	9076932	14503432.0	33.38	0.05999999865889549	821.8099975585938	Ascomycota	Saccharomycotina	Saccharomycetes	Saccharomycetales	Debaryomycetaceae	Candida	Candida albicans	5476.0	Candida albicans P78048	1094989.0	1.0	0.0	0.0	1.0	0.0	0.0	0.0	0.0	25504520	Hirakawa et al. 2015
GCA_000773735.1	6439	9147184	14696915.0	33.35	0.05999999865889549	825.0499877929688	Ascomycota	Saccharomycotina	Saccharomycetes	Saccharomycetales	Debaryomycetaceae	Candida	Candida albicans	5476.0	Candida albicans GC75	1094988.0	1.0	0.0	0.0	1.0	0.0	0.0	0.0	0.0	25504520	Hirakawa et al. 2015
GCA_000773745.1	6401	9067154	14473555.0	33.44	0.05999999865889549	820.4299926757812	Ascomycota	Saccharomycotina	Saccharomycetes	Saccharomycetales	Debaryomycetaceae	Candida	Candida albicans	5476.0	Candida albicans P37005	1094985.0	1.0	0.0	0.0	1.0	0.0	0.0	0.0	0.0	25504520	Hirakawa et al. 2015
GCA_000773755.1	6368	9082312	14742595.0	33.38	0.05999999865889549	846.489990234375	Ascomycota	Saccharomycotina	Saccharomycetes	Saccharomycetales	Debaryomycetaceae	Candida	Candida albicans	5476.0	Candida albicans P94015	1094983.0	1.0	0.0	0.0	1.0	0.0	0.0	0.0	0.0	25504520	Hirakawa et al. 2015
GCA_000773805.1	6385	9045735	14509911.0	33.36	0.05999999865889549	820.7100219726562	Ascomycota	Saccharomycotina	Saccharomycetes	Saccharomycetales	Debaryomycetaceae	Candida	Candida albicans	5476.0	Candida albicans P57072	1094990.0	1.0	0.0	0.0	1.0	0.0	0.0	0.0	0.0	25504520	Hirakawa et al. 2015
GCA_000773825.1	6424	9104412	14475823.0	33.37	0.05999999865889549	811.8800048828125	Ascomycota	Saccharomycotina	Saccharomycetes	Saccharomycetales	Debaryomycetaceae	Candida	Candida albicans	5476.0	Candida albicans P37037	1094992.0	1.0	0.0	0.0	1.0	0.0	0.0	0.0	0.0	25504520	Hirakawa et al. 2015
GCA_000773845.1	6403	9077864	14897039.0	33.41	0.05999999865889549	881.0499877929688	Ascomycota	Saccharomycotina	Saccharomycetes	Saccharomycetales	Debaryomycetaceae	Candida	Candida albicans	5476.0	Candida albicans 12C	1094981.0	1.0	0.0	0.0	1.0	0.0	0.0	0.0	0.0	25504520	Hirakawa et al. 2015
GCA_000774085.1	6379	9125889	14461023.0	33.41	0.05999999865889549	814.1099853515625	Ascomycota	Saccharomycotina	Saccharomycetes	Saccharomycetales	Debaryomycetaceae	Candida	Candida albicans	5476.0	Candida albicans P87	1094984.0	1.0	0.0	0.0	1.0	0.0	0.0	0.0	0.0	25504520	Hirakawa et al. 2015
GCA_000775445.1	6412	9110547	14573765.0	33.39	0.05999999865889549	834.0700073242188	Ascomycota	Saccharomycotina	Saccharomycetes	Saccharomycetales	Debaryomycetaceae	Candida	Candida albicans	5476.0	Candida albicans 19F	1094987.0	1.0	0.0	0.0	1.0	0.0	0.0	0.0	0.0	25504520	Hirakawa et al. 2015
GCA_000775455.1	6418	9111113	14516741.0	33.4	0.05999999865889549	821.6400146484375	Ascomycota	Saccharomycotina	Saccharomycetes	Saccharomycetales	Debaryomycetaceae	Candida	Candida albicans	5476.0	Candida albicans L26	1094982.0	1.0	0.0	0.0	1.0	0.0	0.0	0.0	0.0	25504520	Hirakawa et al. 2015
GCA_000775465.1	6403	9073553	14542907.0	33.39	0.05999999865889549	817.6900024414062	Ascomycota	Saccharomycotina	Saccharomycetes	Saccharomycetales	Debaryomycetaceae	Candida	Candida albicans	5476.0	Candida albicans P34048	1094991.0	1.0	0.0	0.0	1.0	0.0	0.0	0.0	0.0	25504520	Hirakawa et al. 2015
GCA_000775505.1	6415	9075730	14594318.0	33.38	0.05999999865889549	833.3200073242188	Ascomycota	Saccharomycotina	Saccharomycetes	Saccharomycetales	Debaryomycetaceae	Candida	Candida albicans	5476.0	Candida albicans P57055	1094996.0	1.0	0.0	0.0	1.0	0.0	0.0	0.0	0.0	25504520	Hirakawa et al. 2015
GCA_000775525.1	6388	9058691	14453728.0	33.38	0.05999999865889549	820.260009765625	Ascomycota	Saccharomycotina	Saccharomycetes	Saccharomycetales	Debaryomycetaceae	Candida	Candida albicans	5476.0	Candida albicans P75063	1094997.0	1.0	0.0	0.0	1.0	0.0	0.0	0.0	0.0	25504520	Hirakawa et al. 2015
GCA_000784495.1	6373	9045727	14622326.0	33.37	0.05999999865889549	839.3300170898438	Ascomycota	Saccharomycotina	Saccharomycetes	Saccharomycetales	Debaryomycetaceae	Candida	Candida albicans	5476.0	Candida albicans P76067	1094999.0	1.0	0.0	0.0	1.0	0.0	0.0	0.0	0.0	25504520	Hirakawa et al. 2015
GCA_000784505.1	6357	9049114	14453368.0	33.37	0.05999999865889549	816.5399780273438	Ascomycota	Saccharomycotina	Saccharomycetes	Saccharomycetales	Debaryomycetaceae	Candida	Candida albicans	5476.0	Candida albicans P76055	1094998.0	1.0	0.0	0.0	1.0	0.0	0.0	0.0	0.0	25504520	Hirakawa et al. 2015
GCA_000784515.1	6389	9082485	14523568.0	33.4	0.05999999865889549	820.3499755859375	Ascomycota	Saccharomycotina	Saccharomycetes	Saccharomycetales	Debaryomycetaceae	Candida	Candida albicans	5476.0	Candida albicans P37039	1094993.0	1.0	0.0	0.0	1.0	0.0	0.0	0.0	0.0	25504520	Hirakawa et al. 2015
GCA_000784525.1	6361	9058802	14791426.0	33.43	0.05999999865889549	853.5999755859375	Ascomycota	Saccharomycotina	Saccharomycetes	Saccharomycetales	Debaryomycetaceae	Candida	Candida albicans	5476.0	Candida albicans P60002	1094986.0	1.0	0.0	0.0	1.0	0.0	0.0	0.0	0.0	25504520	Hirakawa et al. 2015
GCA_000784575.1	6376	9036959	14862837.0	33.45	0.05999999865889549	871.8699951171875	Ascomycota	Saccharomycotina	Saccharomycetes	Saccharomycetales	Debaryomycetaceae	Candida	Candida albicans	5476.0	Candida albicans P75010	1094994.0	1.0	0.0	0.0	1.0	0.0	0.0	0.0	0.0	25504520	Hirakawa et al. 2015
GCA_000784595.1	6365	9053048	14680338.0	33.45	0.05999999865889549	842.8800048828125	Ascomycota	Saccharomycotina	Saccharomycetes	Saccharomycetales	Debaryomycetaceae	Candida	Candida albicans	5476.0	Candida albicans P75016	1094995.0	1.0	0.0	0.0	1.0	0.0	0.0	0.0	0.0	25504520	Hirakawa et al. 2015
GCA_000784615.1	6425	9125070	14676842.0	33.38	0.05999999865889549	820.1500244140625	Ascomycota	Saccharomycotina	Saccharomycetes	Saccharomycetales	Debaryomycetaceae	Candida	Candida albicans	5476.0	Candida albicans P78042	1095000.0	1.0	0.0	0.0	1.0	0.0	0.0	0.0	0.0	25504520	Hirakawa et al. 2015
GCA_000784635.1	6524	9289997	15213099.0	33.35	0.05999999865889549	895.7999877929688	Ascomycota	Saccharomycotina	Saccharomycetes	Saccharomycetales	Debaryomycetaceae	Candida	Candida albicans	5476.0	Candida albicans SC5314	237561.0	1.0	0.0	0.0	1.0	0.0	0.0	0.0	0.0	25504520	Hirakawa et al. 2015
GCA_000784655.1	6470	9203262	14699893.0	33.36	0.05999999865889549	819.4400024414062	Ascomycota	Saccharomycotina	Saccharomycetes	Saccharomycetales	Debaryomycetaceae	Candida	Candida albicans	5476.0	Candida albicans SC5314	237561.0	1.0	0.0	0.0	1.0	0.0	0.0	0.0	0.0	25504520	Hirakawa et al. 2015
GCA_000784695.1	6434	9150721	14716334.0	33.35	0.05999999865889549	826.0900268554688	Ascomycota	Saccharomycotina	Saccharomycetes	Saccharomycetales	Debaryomycetaceae	Candida	Candida albicans	5476.0	Candida albicans Ca6	1165368.0	1.0	0.0	0.0	1.0	0.0	0.0	0.0	0.0
GCA_000786625.1	12368	23521056	40416174.0	48.87	1.5700000524520874	1090.72998046875	Ascomycota	Pezizomycotina	Sordariomycetes	Sordariales	Sordariaceae	Neurospora	Neurospora crassa	5141.0	Neurospora crassa	5141.0	0.0	1.0	0.0	0.0	0.0	1.0	0.0	0.0	12712197	Galagan et al. 2003
GCA_000798715.1	6484	10100749	52505057.0	38.96	1.690000057220459	3745.60009765625	Ascomycota	Pezizomycotina	Leotiomycetes	Erysiphales	Erysiphaceae	Erysiphe	Erysiphe necator	52586.0	Erysiphe necator	52586.0	1.0	0.0	0.0	0.0	0.0	1.0	0.0	0.0	25487071	Jones et al. 2014
GCA_000803265.1	1879	1957198	2290528.0	38.52	0.019999999552965164	165.5500030517578	Microsporidia	Microsporidia	Microsporidia		Ordosporidae	Ordospora	Ordospora colligata	174685.0	Ordospora colligata OC4	1354746.0	1.0	0.0	0.0	1.0	0.0	0.0	0.0	0.0	25587016	Pombert et al. 2015
GCA_000804445.1	8472	14135663	30449065.0	52.8	1.6299999952316284	1732.31005859375	Ascomycota	Pezizomycotina	Sordariomycetes	Hypocreales	Clavicipitaceae	Metarhizium	Metarhizium album	92629.0	Metarhizium album ARSEF 1941	1081103.0	1.0	1.0	0.0	1.0	0.0	0.0	1.0	0.0	25368161	Hu et al. 2014
GCA_000812105.1	8253	13553213	22521034.0	48.12	2.1500000953674316	1005.9099731445312	Ascomycota	Pezizomycotina	Eurotiomycetes	Onygenales	Arthrodermataceae	Trichophyton	Trichophyton rubrum	5551.0	Trichophyton rubrum	5551.0	1.0	0.0	0.0	1.0	0.0	0.0	0.0	0.0	22951933	Martinez et al. 2012
GCA_000813385.1	10855	18264743	35730243.0	51.69	1.7100000381469727	1517.6800537109375	Ascomycota	Pezizomycotina	Sordariomycetes	Diaporthales	Valsaceae	Valsa	Valsa mali	105487.0	Valsa mali var. pyri	694573.0	1.0	0.0	0.0	0.0	0.0	1.0	0.0	0.0	26137988	Yin et al. 2015
GCA_000814945.1	11535	18420700	42062993.0	50.98	1.5199999809265137	1810.469970703125	Ascomycota	Pezizomycotina	Sordariomycetes	Hypocreales	Clavicipitaceae	Metarhizium	Metarhizium majus	1650735.0	Metarhizium majus ARSEF 297	1276143.0	1.0	1.0	0.0	1.0	0.0	0.0	1.0	0.0	25368161	Hu et al. 2014
GCA_000814955.1	11787	19113088	43465197.0	49.65	1.5299999713897705	1839.68994140625	Ascomycota	Pezizomycotina	Sordariomycetes	Hypocreales	Clavicipitaceae	Metarhizium	Metarhizium guizhouense	169041.0	Metarhizium guizhouense ARSEF 977	1276136.0	1.0	1.0	0.0	1.0	0.0	0.0	1.0	0.0	25368161	Hu et al. 2014
GCA_000814965.1	10689	17315000	37066166.0	51.52	1.590000033378601	1792.1400146484375	Ascomycota	Pezizomycotina	Sordariomycetes	Hypocreales	Clavicipitaceae	Metarhizium	Metarhizium brunneum	500148.0	Metarhizium brunneum ARSEF 3297	1276141.0	1.0	1.0	0.0	1.0	0.0	0.0	1.0	0.0	25368161	Hu et al. 2014
GCA_000814975.1	10891	17705994	38504274.0	50.95	1.5800000429153442	1850.8199462890625	Ascomycota	Pezizomycotina	Sordariomycetes	Hypocreales	Clavicipitaceae	Metarhizium	Metarhizium anisopliae	5530.0	Metarhizium anisopliae ARSEF 549	1276135.0	1.0	1.0	0.0	1.0	0.0	0.0	1.0	0.0	25102932	Pattemore et al. 2014
GCA_000818155.1	11284	22214032	44725953.0	49.34	1.7699999809265137	1722.1300048828125	Ascomycota	Pezizomycotina	Sordariomycetes	Diaporthales	Valsaceae	Valsa	Valsa mali	105487.0	Valsa mali	105487.0	1.0	0.0	0.0	0.0	0.0	1.0	0.0	0.0	26137988	Yin et al. 2015
GCA_000820605.1	9231	15807182	33205847.0	54.72	1.100000023841858	1857.9300537109375	Ascomycota	Pezizomycotina	Sordariomycetes	Ophiostomatales	Ophiostomataceae	Sporothrix	Sporothrix brasiliensis	545650.0	Sporothrix brasiliensis 5110	1398154.0	1.0	0.0	0.0	1.0	0.0	0.0	0.0	0.0	25351875	Teixeira et al. 2014
GCA_000820885.1	5033	7356880	10741898.0	41.25	0.4399999976158142	622.3900146484375	Ascomycota	Saccharomycotina	Saccharomycetes	Saccharomycetales	Saccharomycetaceae	Kluyveromyces	Kluyveromyces dobzhanskii	51656.0	Kluyveromyces dobzhanskii CBS 2104	1427455.0	0.0	1.0	0.0	1.0	0.0	0.0	1.0	0.0	10826829	Belloch et al. 2000
GCA_000825705.1	10773	21687619	28476206.0	50.64	2.0199999809265137	292.3900146484375	Ascomycota	Pezizomycotina	Sordariomycetes	Hypocreales	Clavicipitaceae	Torrubiella	Torrubiella hemipterigena	1531966.0	Torrubiella hemipterigena	1531966.0	1.0	0.0	0.0	1.0	0.0	0.0	0.0	0.0	25614560	Horn et al. 2015a
GCA_000825725.1	19564	27152780	49238270.0	37.21	2.9200000762939453	972.5	Mucoromycota	Mucoromycotina		Mucorales	Rhizopodaceae	Rhizopus	Rhizopus microsporus	58291.0	Rhizopus microsporus	58291.0	0.0	1.0	0.0	0.0	0.0	0.0	1.0	0.0	25614557	Horn et al. 2015c
GCA_000827185.1	13363	22483537	38278792.0	50.78	4.789999961853027	1123.760009765625	Basidiomycota	Agaricomycotina	Agaricomycetes	Boletales	Paxillaceae	Hydnomerulius	Hydnomerulius pinastri	388859.0	Hydnomerulius pinastri MD-312	994086.0	0.0	1.0	0.0	0.0	0.0	1.0	0.0	0.0	25706625	Kohler et al. 2015
GCA_000827195.1	21027	28636043	52197432.0	46.9	3.5	1011.9099731445312	Basidiomycota	Agaricomycotina	Agaricomycetes	Agaricales	Tricholomataceae	Laccaria	Laccaria amethystina	89243.0	Laccaria amethystina LaAM-08-1	1095629.0	0.0	0.0	1.0	0.0	0.0	1.0	0.0	0.0	25706625	Kohler et al. 2015
GCA_000827205.1	13729	23299243	34498066.0	53.7	4.800000190734863	767.4600219726562	Basidiomycota	Agaricomycotina	Agaricomycetes	Agaricales		Plicaturopsis	Plicaturopsis crispa	139390.0	Plicaturopsis crispa FD-325 SS-3	944288.0	0.0	1.0	0.0	0.0	0.0	1.0	0.0	0.0	25706625	Kohler et al. 2015
GCA_000827215.1	36095	46836106	176372157.0	44.39	3.569999933242798	3498.320068359375	Basidiomycota	Agaricomycotina	Agaricomycetes	Geastrales	Sphaerobolaceae	Sphaerobolus	Sphaerobolus stellatus	68786.0	Sphaerobolus stellatus SS14	990650.0	0.0	1.0	0.0	0.0	0.0	1.0	0.0	0.0	25706625	Kohler et al. 2015
GCA_000827255.1	18419	25358477	37014302.0	48.0	3.7699999809265137	528.6599731445312	Basidiomycota	Agaricomycotina	Agaricomycetes	Boletales	Suillaceae	Suillus	Suillus luteus	5384.0	Suillus luteus UH-Slu-Lm8-n1	930992.0	0.0	0.0	1.0	0.0	0.0	1.0	0.0	0.0	25706625	Kohler et al. 2015
GCA_000827265.1	22395	34182405	66281670.0	45.08	4.190000057220459	1374.6400146484375	Basidiomycota	Agaricomycotina	Agaricomycetes	Agaricales	Omphalotaceae	Gymnopus	Gymnopus luxurians	206324.0	Gymnopus luxurians FD-317 M1	944289.0	0.0	1.0	1.0	0.0	0.0	1.0	0.0	0.0	25706625	Kohler et al. 2015
GCA_000827275.1	21104	24970518	53027657.0	48.96	3.0199999809265137	1227.56005859375	Basidiomycota	Agaricomycotina	Agaricomycetes	Boletales	Pisolithaceae	Pisolithus	Pisolithus microcarpus	178872.0	Pisolithus microcarpus 441	765257.0	0.0	0.0	1.0	0.0	0.0	1.0	0.0	0.0	25706625	Kohler et al. 2015
GCA_000827315.1	21607	30681352	59326866.0	46.28	3.740000009536743	1244.6199951171875	Basidiomycota	Agaricomycotina	Agaricomycetes	Atheliales	Atheliaceae	Piloderma	Piloderma croceum	80663.0	Piloderma croceum F 1598	765440.0	0.0	0.0	1.0	0.0	0.0	1.0	0.0	0.0	25706625	Kohler et al. 2015
GCA_000827325.1	16776	26345893	46426256.0	47.11	1.9600000381469727	1149.6300048828125	Ascomycota	Pezizomycotina	Leotiomycetes		Myxotrichaceae	Oidiodendron	Oidiodendron maius	78148.0	Oidiodendron maius Zn	913774.0	0.0	0.0	1.0	0.0	0.0	1.0	0.0	0.0	25706625	Kohler et al. 2015
GCA_000827335.1	22845	28286107	71007534.0	48.92	3.0799999237060547	1805.489990234375	Basidiomycota	Agaricomycotina	Agaricomycetes	Boletales	Pisolithaceae	Pisolithus	Pisolithus tinctorius	37468.0	Pisolithus tinctorius Marx 270	870435.0	0.0	0.0	1.0	0.0	0.0	1.0	0.0	0.0	25706625	Kohler et al. 2015
GCA_000827355.1	15525	24677143	38226047.0	48.37	4.199999809265137	836.8599853515625	Basidiomycota	Agaricomycotina	Agaricomycetes	Agaricales	Cortinariaceae	Hebeloma	Hebeloma cylindrosporum	76867.0	Hebeloma cylindrosporum h7	686832.0	0.0	0.0	1.0	0.0	0.0	1.0	0.0	0.0	25706625	Kohler et al. 2015
GCA_000827395.1	22354	24346842	53011005.0	47.99	2.7699999809265137	681.6300048828125	Basidiomycota	Agaricomycotina	Agaricomycetes	Boletales	Paxillaceae	Paxillus	Paxillus rubicundulus	463315.0	Paxillus rubicundulus Ve08.2h10	930991.0	0.0	1.0	1.0	0.0	0.0	1.0	0.0	0.0	25706625	Kohler et al. 2015
GCA_000827415.1	15317	25208955	38094242.0	48.93	3.9200000762939453	799.1199951171875	Basidiomycota	Agaricomycotina	Agaricomycetes	Sebacinales		Serendipita	Serendipita vermifera	109899.0	Serendipita vermifera MAFF 305830	933852.0	0.0	0.0	1.0	0.0	0.0	1.0	0.0	0.0	22022265	Zuccaro et al. 2011
GCA_000827425.1	20993	26908998	56144862.0	48.63	3.3299999237060547	1276.25	Basidiomycota	Agaricomycotina	Agaricomycetes	Boletales	Sclerodermataceae	Scleroderma	Scleroderma citrinum	68788.0	Scleroderma citrinum Foug A	1036808.0	0.0	0.0	1.0	0.0	0.0	1.0	0.0	0.0	25706625	Kohler et al. 2015
GCA_000827465.1	19635	28373755	62392858.0	51.44	3.630000114440918	1667.3199462890625	Basidiomycota	Agaricomycotina	Agaricomycetes	Cantharellales	Tulasnellaceae	Tulasnella	Tulasnella calospora	156515.0	Tulasnella calospora MUT 4182	1051891.0	0.0	0.0	1.0	0.0	0.0	1.0	0.0	0.0	25706625	Kohler et al. 2015
GCA_000827475.1	18033	27391942	58300722.0	50.19	4.0	1707.989990234375	Basidiomycota	Agaricomycotina	Agaricomycetes	Boletales	Paxillaceae	Paxillus	Paxillus involutus	71150.0	Paxillus involutus ATCC 200175	664439.0	0.0	1.0	1.0	0.0	0.0	1.0	0.0	0.0	23902518	Shah et al. 2013
GCA_000827485.1	18091	24620625	40699759.0	47.55	3.5399999618530273	760.1699829101562	Basidiomycota	Agaricomycotina	Agaricomycetes	Agaricales	Amanitaceae	Amanita	Amanita muscaria	41956.0	Amanita muscaria Koide BX008	946122.0	0.0	0.0	1.0	0.0	0.0	1.0	0.0	0.0	24923322	Hess et al. 2014
GCA_000827495.1	17997	28566111	48031814.0	51.03	4.230000019073486	1020.1300048828125	Basidiomycota	Agaricomycotina	Agaricomycetes	Agaricales	Strophariaceae	Hypholoma	Hypholoma sublateritium	71945.0	Hypholoma sublateritium FD-334 SS-4	945553.0	0.0	1.0	0.0	0.0	0.0	1.0	0.0	0.0	25706625	Kohler et al. 2015
GCA_000829775.1	11143	20727862	36402801.0	46.63	0.5799999833106995	1355.8800048828125	Ascomycota	Pezizomycotina	Eurotiomycetes	Eurotiales	Trichocomaceae	Talaromyces	Talaromyces cellulolyticus	1472165.0	Talaromyces cellulolyticus	1472165.0	0.0	1.0	0.0	0.0	0.0	1.0	1.0	0.0	25720677	Fujii et al. 2015
GCA_000832265.1	12014	20335357	30143925.0	54.82	4.940000057220459	773.3300170898438	Basidiomycota	Agaricomycotina	Agaricomycetes	Polyporales	Phanerochaetaceae	Phlebiopsis	Phlebiopsis gigantea	82310.0	Phlebiopsis gigantea 11061_1 CR5-6	745531.0	0.0	1.0	0.0	0.0	0.0	1.0	0.0	0.0	25474575	Hori et al. 2014
GCA_000835395.1	10237	19723968	29505589.0	50.67	1.7100000381469727	891.0800170898438	Ascomycota	Pezizomycotina	Eurotiomycetes	Chaetothyriales	Herpotrichiellaceae	Exophiala	Exophiala sideris	1016849.0	Exophiala sideris	1016849.0	0.0	1.0	0.0	0.0	0.0	0.0	1.0	0.0	28348446	Teixeira et al. 2017
GCA_000835435.1	10973	22594561	31616172.0	53.72	1.7899999618530273	738.2000122070312	Ascomycota	Pezizomycotina	Eurotiomycetes	Chaetothyriales	Herpotrichiellaceae	Capronia	Capronia semi-immersa	5601.0	Capronia semi-immersa	5601.0	1.0	0.0	0.0	1.0	0.0	0.0	0.0	0.0	28348446	Teixeira et al. 2017
GCA_000835455.1	12573	19923839	34688880.0	52.35	1.4500000476837158	1168.4200439453125	Ascomycota	Pezizomycotina	Eurotiomycetes	Chaetothyriales	Herpotrichiellaceae	Fonsecaea	Fonsecaea pedrosoi	40355.0	Fonsecaea pedrosoi CBS 271.37	1442368.0	1.0	0.0	0.0	1.0	0.0	0.0	0.0	0.0	28348446	Teixeira et al. 2017
GCA_000835475.1	12817	19695337	36722552.0	51.32	1.3899999856948853	1259.5400390625	Ascomycota	Pezizomycotina	Eurotiomycetes	Chaetothyriales	Herpotrichiellaceae	Cladophialophora	Cladophialophora bantiana	89940.0	Cladophialophora bantiana CBS 173.52	1442370.0	1.0	0.0	0.0	1.0	0.0	0.0	0.0	0.0	28348446	Teixeira et al. 2017
GCA_000835495.1	12879	25934061	43029152.0	52.83	1.8700000047683716	1220.8299560546875	Ascomycota	Pezizomycotina	Eurotiomycetes	Chaetothyriales	Herpotrichiellaceae	Cladophialophora	Cladophialophora immunda	569365.0	Cladophialophora immunda	569365.0	1.0	0.0	0.0	1.0	0.0	0.0	0.0	0.0	28348446	Teixeira et al. 2017
GCA_000835505.1	12077	23378933	31405760.0	51.54	1.8799999952316284	597.3499755859375	Ascomycota	Pezizomycotina	Eurotiomycetes	Chaetothyriales	Herpotrichiellaceae	Exophiala	Exophiala xenobiotica	348802.0	Exophiala xenobiotica	348802.0	1.0	1.0	0.0	1.0	0.0	0.0	1.0	0.0	28348446	Teixeira et al. 2017
GCA_000835515.1	11938	23223628	38224514.0	50.41	1.909999966621399	1154.4100341796875	Ascomycota	Pezizomycotina	Eurotiomycetes	Chaetothyriales	Herpotrichiellaceae	Exophiala	Exophiala oligosperma	215243.0	Exophiala oligosperma	215243.0	1.0	1.0	0.0	1.0	0.0	0.0	0.0	0.0	28348446	Teixeira et al. 2017
GCA_000835555.1	11418	17974628	32474431.0	50.42	1.409999966621399	1267.1099853515625	Ascomycota	Pezizomycotina	Eurotiomycetes	Chaetothyriales	Herpotrichiellaceae	Rhinocladiella	Rhinocladiella mackenziei	86056.0	Rhinocladiella mackenziei CBS 650.93	1442369.0	1.0	0.0	0.0	1.0	0.0	0.0	0.0	0.0	28348446	Teixeira et al. 2017
GCA_000835745.1	6908	12394783	17671044.0	47.91	4.78000020980835	735.4299926757812	Basidiomycota	Agaricomycotina	Tremellomycetes	Tremellales	Cryptococcaceae	Cryptococcus	Cryptococcus gattii VGI	37769.0	Cryptococcus gattii EJB2	1296103.0	1.0	1.0	0.0	1.0	0.0	0.0	0.0	0.0	21304167	D'Souza et al. 2011
GCA_000835755.1	6843	12001287	17649378.0	47.97	4.690000057220459	809.72998046875	Basidiomycota	Agaricomycotina	Tremellomycetes	Tremellales	Cryptococcaceae	Cryptococcus	Cryptococcus gattii VGIV	1859121.0	Cryptococcus gattii VGIV IND107	1296105.0	1.0	1.0	0.0	1.0	0.0	0.0	0.0	0.0	26330512	Farrer et al. 2015
GCA_000835765.1	6632	11985852	17478748.0	47.85	4.800000190734863	823.9099731445312	Basidiomycota	Agaricomycotina	Tremellomycetes	Tremellales	Cryptococcaceae	Cryptococcus	Cryptococcus gattii VGII	1859096.0	Cryptococcus gattii VGII CBS 10090	1296101.0	1.0	1.0	0.0	1.0	0.0	0.0	0.0	0.0	26330512	Farrer et al. 2015
GCA_000835815.1	6645	11996362	17566680.0	47.85	4.789999961853027	832.6699829101562	Basidiomycota	Agaricomycotina	Tremellomycetes	Tremellales	Cryptococcaceae	Cryptococcus	Cryptococcus gattii VGII	1859096.0	Cryptococcus gattii VGII 2001/935-1	1334442.0	1.0	1.0	0.0	1.0	0.0	0.0	0.0	0.0	26330512	Farrer et al. 2015
GCA_000836115.1	12110	19206255	32912349.0	51.7	1.3799999952316284	1129.0699462890625	Ascomycota	Pezizomycotina	Eurotiomycetes	Chaetothyriales	Herpotrichiellaceae	Exophiala	Exophiala spinifera	91928.0	Exophiala spinifera	91928.0	1.0	1.0	0.0	1.0	0.0	0.0	0.0	0.0
GCA_000836255.1	9730	14088905	21719822.0	53.99		780.22998046875							fungal sp. No.11243	1603295.0	fungal sp. No.11243	1603295.0
GCA_000836275.1	9237	18850009	29273723.0	50.43	1.8899999856948853	1066.0899658203125	Ascomycota	Pezizomycotina	Eurotiomycetes	Chaetothyriales	Herpotrichiellaceae	Exophiala	Exophiala mesophila	212818.0	Exophiala mesophila	212818.0	1.0	1.0	0.0	1.0	0.0	0.0	0.0	0.0	28348446	Teixeira et al. 2017
GCA_000836295.1	9871	20091565	31780469.0	49.07	2.25	772.6900024414062	Ascomycota	Pezizomycotina	Dothideomycetes	Venturiales	Sympoventuriaceae	Verruconis	Verruconis gallopava	253628.0	Verruconis gallopava	253628.0	1.0	1.0	0.0	1.0	0.0	1.0	1.0	0.0	28348446	Teixeira et al. 2017
GCA_000836315.1	6646	11958042	17360036.0	47.85	4.769999980926514	791.260009765625	Basidiomycota	Agaricomycotina	Tremellomycetes	Tremellales	Cryptococcaceae	Cryptococcus	Cryptococcus gattii VGII	1859096.0	Cryptococcus gattii VGII LA55	1296106.0	1.0	1.0	0.0	1.0	0.0	0.0	0.0	0.0	26330512	Farrer et al. 2015
GCA_000836335.1	6831	11935531	17588017.0	48.01	4.699999809265137	811.7000122070312	Basidiomycota	Agaricomycotina	Tremellomycetes	Tremellales	Cryptococcaceae	Cryptococcus	Cryptococcus gattii VGIII	552467.0	Cryptococcus gattii CA1280	1296109.0	1.0	1.0	0.0	1.0	0.0	0.0	0.0	0.0	28080992	Farrer et al. 2016
GCA_000836355.1	6904	12393599	17860310.0	47.9	4.789999961853027	766.969970703125	Basidiomycota	Agaricomycotina	Tremellomycetes	Tremellales	Cryptococcaceae	Cryptococcus	Cryptococcus gattii VGI	37769.0	Cryptococcus gattii Ru294	1296112.0	1.0	1.0	0.0	1.0	0.0	0.0	0.0	0.0	21304167	D'Souza et al. 2011
GCA_000836375.1	6613	11940373	17453840.0	47.84	4.789999961853027	820.4099731445312	Basidiomycota	Agaricomycotina	Tremellomycetes	Tremellales	Cryptococcaceae	Cryptococcus	Cryptococcus gattii VGII	1859096.0	Cryptococcus gattii VGII Ram5	1296110.0	1.0	1.0	0.0	1.0	0.0	0.0	0.0	0.0	26330512	Farrer et al. 2015
GCA_000836435.1	12405	19748481	33447075.0	52.6	1.399999976158142	1092.4100341796875	Ascomycota	Pezizomycotina	Eurotiomycetes	Chaetothyriales	Herpotrichiellaceae	Fonsecaea	Fonsecaea multimorphosa	979981.0	Fonsecaea multimorphosa CBS 102226	1442371.0	1.0	0.0	0.0	1.0	0.0	0.0	0.0	0.0	28209838	Leao et al. 2017
GCA_000836455.1	6646	11972140	17403577.0	47.84	4.78000020980835	799.6699829101562	Basidiomycota	Agaricomycotina	Tremellomycetes	Tremellales	Cryptococcaceae	Cryptococcus	Cryptococcus gattii VGII	1859096.0	Cryptococcus gattii VGII 99/473	1296104.0	1.0	1.0	0.0	1.0	0.0	0.0	0.0	0.0	26330512	Farrer et al. 2015
GCA_000855695.1	6782	11922904	17438253.0	48.01	4.71999979019165	801.1900024414062	Basidiomycota	Agaricomycotina	Tremellomycetes	Tremellales	Cryptococcaceae	Cryptococcus	Cryptococcus gattii VGIII	552467.0	Cryptococcus gattii CA1873	1296111.0	1.0	1.0	0.0	1.0	0.0	0.0	0.0	0.0	28080992	Farrer et al. 2016
GCA_000875795.1	6628	12055895	17527606.0	47.85	4.820000171661377	816.8599853515625	Basidiomycota	Agaricomycotina	Tremellomycetes	Tremellales	Cryptococcaceae	Cryptococcus	Cryptococcus gattii VGII	1859096.0	Cryptococcus gattii VGII CA1014	1296107.0	1.0	1.0	0.0	1.0	0.0	0.0	0.0	0.0	26330512	Farrer et al. 2015
GCA_000875815.1	6879	12428242	17996826.0	47.9	4.820000171661377	777.9199829101562	Basidiomycota	Agaricomycotina	Tremellomycetes	Tremellales	Cryptococcaceae	Cryptococcus	Cryptococcus gattii VGI	37769.0	Cryptococcus gattii E566	1296102.0	1.0	1.0	0.0	1.0	0.0	0.0	0.0	0.0	21304167	D'Souza et al. 2011
GCA_000875855.1	6624	11938190	17485654.0	47.84	4.789999961853027	827.989990234375	Basidiomycota	Agaricomycotina	Tremellomycetes	Tremellales	Cryptococcaceae	Cryptococcus	Cryptococcus gattii VGII	1859096.0	Cryptococcus gattii VGII MMRL2647	1296117.0	1.0	1.0	0.0	1.0	0.0	0.0	0.0	0.0	26330512	Farrer et al. 2015
GCA_000934385.1	14242	22876191	31574086.0	51.92	4.079999923706055	531.6400146484375	Basidiomycota	Agaricomycotina	Agaricomycetes	Corticiales	Corticiaceae	Cylindrobasidium	Cylindrobasidium torrendii	394432.0	Cylindrobasidium torrendii FP15055 ss-10	1314674.0	0.0	1.0	0.0	0.0	0.0	1.0	0.0	0.0	25683379	Floudas et al. 2015
GCA_000934395.1	11391	18011208	33847808.0	50.21	4.659999847412109	1295.1099853515625	Basidiomycota	Agaricomycotina	Agaricomycetes	Agaricales	Fistulinaceae	Fistulina	Fistulina hepatica	40457.0	Fistulina hepatica ATCC 64428	1128425.0	0.0	1.0	0.0	0.0	0.0	1.0	0.0	0.0	25683379	Floudas et al. 2015
GCA_000935105.1	6987	12595987	18032565.0	47.89	4.739999771118164	730.760009765625	Basidiomycota	Agaricomycotina	Tremellomycetes	Tremellales	Cryptococcaceae	Cryptococcus	Cryptococcus gattii VGI	37769.0	Cryptococcus gattii NT-10	1296108.0	1.0	1.0	0.0	1.0	0.0	0.0	0.0	0.0	21304167	D'Souza et al. 2011
GCA_000938715.1	5420	7614958	11092131.0	44.28	0.07000000029802322	627.75	Ascomycota	Saccharomycotina	Saccharomycetes	Saccharomycetales	Saccharomycetaceae	Lachancea	Lachancea lanzarotensis	1245769.0	Lachancea lanzarotensis	1245769.0	0.0	1.0	0.0	0.0	0.0	1.0	0.0	0.0	25883293	Sarilar et al. 2015
GCA_000938895.1	13551	20513292	44910645.0	38.95		1457.550048828125	Mucoromycota	Mucoromycotina		Mucorales	Mucoraceae	Parasitella	Parasitella parasitica	35722.0	Parasitella parasitica	35722.0	1.0	1.0	0.0	0.0	1.0	0.0	1.0	0.0	25395626	Ellenberger et al. 2014
GCA_000945115.1	11510	20138370	30708998.0	41.23	5.099999904632568	876.6599731445312	Mucoromycota	Mucoromycotina		Mucorales	Cunninghamellaceae	Absidia	Absidia idahoensis	572091.0	Absidia idahoensis var. thermophila	572092.0	0.0	1.0	0.0	0.0	0.0	0.0	1.0	0.0	25212617	Linde et al. 2014
GCA_000950595.1	11726	18951521	40737472.0	40.66	0.03999999910593033	1695.1400146484375	Mucoromycota	Mucoromycotina		Mucorales	Mucoraceae	Mucor	Mucor ambiguus	91626.0	Mucor ambiguus	91626.0	0.0	1.0	0.0	0.0	0.0	0.0	1.0	0.0
GCA_000952835.1	13196	22665809	37027369.0	48.32	2.200000047683716	979.1400146484375	Ascomycota	Pezizomycotina	Eurotiomycetes	Eurotiales	Aspergillaceae	Aspergillus	Aspergillus flavus	5059.0	Aspergillus flavus AF70	1392242.0	0.0	1.0	0.0	1.0	0.0	1.0	1.0	0.0	25883274	Nierman et al. 2015b
GCA_000956045.1	12700	20642506	51111088.0	52.07	1.5399999618530273	2030.6500244140625	Ascomycota	Pezizomycotina	Sordariomycetes	Hypocreales	Ophiocordycipitaceae	Hirsutella	Hirsutella minnesotensis	332947.0	Hirsutella minnesotensis 3608	1043627.0	1.0	0.0	0.0	1.0	0.0	0.0	0.0	0.0	25359922	Lai et al. 2014
GCA_000956085.1	8645	15159730	39465951.0	48.15	2.259999990463257	1623.7099609375	Ascomycota	Pezizomycotina	Eurotiomycetes	Eurotiales	Aspergillaceae	Aspergillus	Aspergillus parasiticus	5067.0	Aspergillus parasiticus SU-1	1403190.0	0.0	1.0	0.0	0.0	0.0	1.0	1.0	0.0	24951444	Linz et al. 2014
GCA_000961545.1	10434	16608620	32375103.0	54.96	0.9900000095367432	1502.7900390625	Ascomycota	Pezizomycotina	Sordariomycetes	Ophiostomatales	Ophiostomataceae	Sporothrix	Sporothrix schenckii	29908.0	Sporothrix schenckii 1099-18	1397361.0	1.0	0.0	0.0	1.0	0.0	0.0	0.0	0.0	25351875	Teixeira et al. 2014
GCA_000965225.2	6451	10432490	33567624.0	51.31		2597.22998046875	Ascomycota	Pezizomycotina	Sordariomycetes	Hypocreales		Ustilaginoidea	Ustilaginoidea virens	1159556.0	Ustilaginoidea virens	1159556.0	1.0	0.0	0.0	0.0	0.0	1.0	0.0	0.0	27151791	Kumagai et al. 2016
GCA_000966595.1	10566	16835428	31914300.0	52.62	1.399999976158142	992.9099731445312	Ascomycota	Pezizomycotina	Dothideomycetes	Capnodiales	Mycosphaerellaceae	Zymoseptoria	Zymoseptoria brevis	1047168.0	Zymoseptoria brevis	1047168.0	1.0	0.0	0.0	0.0	0.0	1.0	0.0	0.0	25917918	Grandaubert et al. 2015
GCA_000968475.1	3280	4753049	9503661.0	32.57	0.0	1240.489990234375	Ascomycota	Saccharomycotina	Saccharomycetes	Saccharomycetales	Saccharomycodaceae	Hanseniaspora	Hanseniaspora uvarum	29833.0	Hanseniaspora uvarum DSM 2768	1246595.0	0.0	1.0	0.0	0.0	0.0	1.0	0.0	0.0	16423073	Pramateftaki et al. 2006
GCA_000968595.1	9843	16727066	28248805.0	50.55	2.5199999809265137	1118.02001953125	Ascomycota	Pezizomycotina	Eurotiomycetes	Eurotiales	Trichocomaceae	Rasamsonia	Rasamsonia emersonii	68825.0	Rasamsonia emersonii CBS 393.64	1408163.0	0.0	1.0	0.0	0.0	0.0	1.0	0.0	0.0
GCA_000968615.1	5296	9663306	28117660.0	48.31	1.649999976158142	2821.510009765625	Ascomycota	Pezizomycotina	Sordariomycetes	Microascales	Ceratocystidaceae	Thielaviopsis	Thielaviopsis punctulata	72032.0	Thielaviopsis punctulata	72032.0	1.0	0.0	0.0	0.0	0.0	1.0	0.0	0.0	26203426	Wingfield et al. 2015a
GCA_000968835.1	5378	7355505	9157154.0	51.69	0.05999999865889549	324.7099914550781	Ascomycota	Saccharomycotina	Saccharomycetes	Saccharomycetales	Saccharomycetaceae	Eremothecium	Eremothecium gossypii	33169.0	Eremothecium gossypii FDAG1	1034331.0	1.0	0.0	0.0	0.0	0.0	1.0	0.0	0.0	15001715	Dietrich et al. 2004
GCA_000978885.1	5963	9997031	29181415.0	48.22	1.7100000381469727	2559.929931640625	Ascomycota	Pezizomycotina	Sordariomycetes	Microascales	Ceratocystidaceae	Ceratocystis	Ceratocystis platani	88771.0	Ceratocystis platani	88771.0	1.0	0.0	0.0	0.0	0.0	1.0	0.0	0.0
GCA_000985935.1	10159	18558760	34715840.0	46.25	0.75	1456.2099609375	Ascomycota	Pezizomycotina	Eurotiomycetes	Eurotiales	Trichocomaceae	Talaromyces	Talaromyces islandicus	28573.0	Talaromyces islandicus	28573.0	0.0	1.0	0.0	0.0	0.0	1.0	1.0	0.0	26197417	Schafhauser et al. 2015
GCA_000986645.1	7761	13893096	26435630.0	45.79	2.3399999141693115	1088.7900390625	Ascomycota	Pezizomycotina	Eurotiomycetes	Eurotiales	Aspergillaceae	Aspergillus	Aspergillus rambellii	308745.0	Aspergillus rambellii	308745.0	0.0	1.0	0.0	0.0	0.0	0.0	1.0	0.0	26637470	Moore et al. 2015a
GCA_000986665.1	7829	13815551	24273657.0	48.2	2.319999933242798	1026.1500244140625	Ascomycota	Pezizomycotina	Eurotiomycetes	Eurotiales	Aspergillaceae	Aspergillus	Aspergillus ochraceoroseus	138278.0	Aspergillus ochraceoroseus	138278.0	0.0	1.0	0.0	0.0	0.0	0.0	1.0	0.0	26637470	Moore et al. 2015a
GCA_000988165.1	3265	2526232	5690748.0	25.36	0.0	808.0900268554688	Microsporidia	Microsporidia	Microsporidia		Nosematidae	Nosema	Nosema ceranae	40302.0	Nosema ceranae	40302.0	1.0	0.0	0.0	1.0	0.0	0.0	0.0	0.0	25914091	Pelin et al. 2015
GCA_000988865.1	11498	19460099	39721542.0	48.48	1.8600000143051147	1504.75	Ascomycota	Pezizomycotina	Sordariomycetes	Hypocreales	Hypocreaceae	Trichoderma	Trichoderma harzianum	5544.0	Trichoderma harzianum	5544.0	1.0	1.0	0.0	0.0	1.0	0.0	1.0	0.0	26067977	Baroncelli et al. 2015
GCA_001006345.1	6907	12788816	27513354.0	47.04	1.7899999618530273	1989.0799560546875	Ascomycota	Pezizomycotina	Eurotiomycetes	Phaeomoniellales		Phaeomoniella	Phaeomoniella chlamydospora	158046.0	Phaeomoniella chlamydospora	158046.0	1.0	0.0	0.0	0.0	0.0	1.0	0.0	0.0	26084502	Morales-Cruz et al. 2015
GCA_001006355.1	9343	14704662	37120944.0	56.72	2.0999999046325684	2218.050048828125	Ascomycota	Pezizomycotina	Dothideomycetes	Botryosphaeriales	Botryosphaeriaceae	Diplodia	Diplodia seriata	420778.0	Diplodia seriata	420778.0	1.0	1.0	0.0	0.0	0.0	1.0	0.0	0.0	26084502	Morales-Cruz et al. 2015
GCA_001006365.1	10704	16437141	47325858.0	53.94	1.7799999713897705	2521.25	Ascomycota	Pezizomycotina	Sordariomycetes	Diaporthales	Diaporthaceae	Diaporthe	Diaporthe ampelina	1214573.0	Diaporthe ampelina	1214573.0	1.0	0.0	0.0	0.0	0.0	1.0	0.0	0.0	26084502	Morales-Cruz et al. 2015
GCA_001008285.1	9558	14801732	30697411.0	45.2	1.8799999952316284	1447.300048828125	Ascomycota	Pezizomycotina	Eurotiomycetes	Onygenales	Ajellomycetaceae	Emmonsia	Emmonsia crescens	73230.0	Emmonsia crescens UAMH 3008	1247875.0	1.0	1.0	0.0	1.0	0.0	0.0	1.0	0.0	26584311	Schwartz et al. 2015
GCA_001014755.1	8706	13369838	30969503.0	44.38	1.899999976158142	1449.81005859375	Ascomycota	Pezizomycotina	Eurotiomycetes	Onygenales	Ajellomycetaceae	Emmonsia	Emmonsia parva	73231.0	Emmonsia parva UAMH 139	1246674.0	1.0	1.0	0.0	1.0	0.0	0.0	1.0	0.0	26584311	Schwartz et al. 2015
GCA_001020605.1	17171	29369062	44406206.0	49.36	4.760000228881836	781.3499755859375	Basidiomycota	Agaricomycotina	Agaricomycetes	Corticiales	Corticiaceae	Schizopora	Schizopora paradoxa	27342.0	Schizopora paradoxa	27342.0	0.0	1.0	0.0	0.0	0.0	1.0	0.0	0.0	26188242	Min et al. 2015
GCA_001023035.1	15065	23323837	43110459.0	48.84	1.7300000190734863	1302.31005859375	Ascomycota	Pezizomycotina	Sordariomycetes	Hypocreales	Nectriaceae	Fusarium	Fusarium fujikuroi	5127.0	Fusarium fujikuroi	5127.0	1.0	1.0	0.0	0.0	0.0	1.0	0.0	0.0	23825955	Wiemann et al. 2013
GCA_001023045.1	15088	23132546	43096072.0	48.77	1.7599999904632568	1266.8599853515625	Ascomycota	Pezizomycotina	Sordariomycetes	Hypocreales	Nectriaceae	Fusarium	Fusarium fujikuroi	5127.0	Fusarium fujikuroi	5127.0	1.0	1.0	0.0	0.0	0.0	1.0	0.0	0.0	23825955	Wiemann et al. 2013
GCA_001023065.1	15226	23252323	43499819.0	48.76	1.7400000095367432	1114.1400146484375	Ascomycota	Pezizomycotina	Sordariomycetes	Hypocreales	Nectriaceae	Fusarium	Fusarium fujikuroi	5127.0	Fusarium fujikuroi	5127.0	1.0	1.0	0.0	0.0	0.0	1.0	0.0	0.0	23825955	Wiemann et al. 2013
GCA_001027345.1	8602	14439994	19835558.0	60.75	2.630000114440918	586.2899780273438	Basidiomycota	Agaricomycotina	Tremellomycetes	Trichosporonales	Trichosporonaceae	Cutaneotrichosporon	Cutaneotrichosporon oleaginosus	879819.0	Trichosporon oleaginosus	879819.0	0.0	1.0	0.0	0.0	0.0	1.0	1.0	0.0	2619932	Rhind et al. 20119
GCA_001029325.1	9540	16409269	29356075.0	49.18	2.2799999713897705	1330.52001953125	Ascomycota	Pezizomycotina	Eurotiomycetes	Eurotiales	Aspergillaceae	Aspergillus	Aspergillus fumigatus	746128.0	Aspergillus fumigatus Z5	1437362.0	0.0	1.0	0.0	1.0	0.0	1.0	1.0	0.0	22080559	Arnaud et al. 2012
GCA_001048715.1	11432	21878702	35888622.0	49.48	2.509999990463257	1064.77001953125	Ascomycota	Pezizomycotina	Eurotiomycetes	Eurotiales	Aspergillaceae	Penicillium	Penicillium brasilianum	104259.0	Penicillium brasilianum	104259.0	0.0	1.0	0.0	0.0	0.0	0.0	1.0	0.0	26337871	Horn et al. 2015b
GCA_001078035.1	1896	1980896	2292373.0	46.92	0.019999999552965164	130.1300048828125	Microsporidia	Microsporidia	Microsporidia		Unikaryonidae	Encephalitozoon	Encephalitozoon cuniculi	6035.0	Encephalitozoon cuniculi EcunIII-L	1355160.0	1.0	0.0	0.0	1.0	0.0	0.0	0.0	0.0	11719806	Katinka et al. 2001
GCA_001078395.1	10283	18472511	32185562.0	49.63	0.38999998569488525	1264.1700439453125	Ascomycota	Pezizomycotina	Eurotiomycetes	Eurotiales	Aspergillaceae	Aspergillus	Aspergillus udagawae	91492.0	Aspergillus udagawae	91492.0	1.0	1.0	0.0	1.0	0.0	1.0	1.0	0.0	26251487	Kusuya et al. 2015
GCA_001189435.1	9158	17882177	31245833.0	57.31	2.0	1343.010009765625	Ascomycota	Pezizomycotina	Sordariomycetes	Hypocreales	Ophiocordycipitaceae	Tolypocladium	Tolypocladium ophioglossoides	71617.0	Tolypocladium ophioglossoides CBS 100239	1163406.0	1.0	0.0	0.0	0.0	1.0	0.0	0.0	0.0	26215153	Quandt et al. 2015
GCA_001189475.1	8301	8550446	12498763.0	45.13		470.05999755859375	Ascomycota	Saccharomycotina	Saccharomycetes	Saccharomycetales	Metschnikowiaceae	Clavispora	Candida auris	498019.0	Candida auris	498019.0	1.0	0.0	0.0	1.0	0.0	0.0	0.0	0.0	27989986 26346253	Chatterjee et al. 2015; Huang et al. 2016
GCA_001191545.1	9104	19060881	35173254.0	50.76	2.2200000286102295	1527.050048828125	Ascomycota	Pezizomycotina	Dothideomycetes	Pleosporales	Pleosporaceae	Stemphylium	Stemphylium lycopersici	183478.0	Stemphylium lycopersici	183478.0	1.0	0.0	0.0	0.0	0.0	1.0	0.0	0.0	26404600	Franco et al. 2015
GCA_001191645.1	20260	31456332	117391083.0	44.42	3.380000114440918	4266.240234375	Basidiomycota	Pucciniomycotina	Pucciniomycetes	Pucciniales	Pucciniaceae	Puccinia	Puccinia striiformis	27350.0	Puccinia striiformis f. sp. tritici PST-78	1165861.0	1.0	0.0	0.0	0.0	0.0	1.0	0.0	0.0	23607900	Cantu et al. 2013
GCA_001204775.1	11914	20776268	36138823.0	48.86	2.380000114440918	1166.219970703125	Ascomycota	Pezizomycotina	Eurotiomycetes	Eurotiales	Aspergillaceae	Aspergillus	Aspergillus nomius	41061.0	Aspergillus nomius NRRL 13137	1509407.0	0.0	1.0	0.0	0.0	0.0	1.0	1.0	0.0	26216546	Moore et al. 2015b
GCA_001245095.1	5566	7493736	12707304.0	44.52	0.20000000298023224	930.77001953125	Ascomycota	Saccharomycotina	Saccharomycetes	Saccharomycetales	Phaffomycetaceae	Cyberlindnera	Cyberlindnera jadinii	4903.0	Cyberlindnera jadinii	4903.0	1.0	1.0	0.0	1.0	0.0	0.0	0.0	0.0	27535936	Riley et al. 2016
GCA_001263195.1	11398	19457164	67296805.0	46.35	4.650000095367432	3603.89990234375	Basidiomycota	Agaricomycotina	Agaricomycetes	Agaricales	Lyophyllaceae	Termitomyces	Termitomyces sp. J132	1306850.0	Termitomyces sp. J132	1306850.0	0.0	0.0	1.0	1.0	0.0	0.0	0.0	0.0
GCA_001263375.1	21769	32261263	99534058.0	43.15	4.760000228881836	1911.4200439453125	Basidiomycota	Pucciniomycotina	Pucciniomycetes	Pucciniales	Pucciniaceae	Puccinia	Puccinia sorghi	27349.0	Puccinia sorghi	27349.0	1.0	0.0	0.0	0.0	0.0	1.0	0.0	0.0	27746189	Rochi et al. 2016
GCA_001268145.1	20793	51689934	99189222.0	55.89	3.109999895095825	1193.3299560546875	Ascomycota	Pezizomycotina	Sordariomycetes	Glomerellales	Plectosphaerellaceae	Verticillium	Verticillium longisporum	100787.0	Verticillium longisporum	100787.0	1.0	1.0	0.0	0.0	0.0	1.0	1.0	0.0	26663851	Depotter et al. 2016
GCA_001268165.1	21072	46039411	100520033.0	53.46	3.109999895095825	1075.0400390625	Ascomycota	Pezizomycotina	Sordariomycetes	Glomerellales	Plectosphaerellaceae	Verticillium	Verticillium longisporum	100787.0	Verticillium longisporum	100787.0	1.0	1.0	0.0	0.0	0.0	1.0	1.0	0.0	26663851	Depotter et al. 2016
GCA_001272575.1	7821	13773601	25493697.0	55.06	1.9800000190734863	952.780029296875	Ascomycota	Pezizomycotina	Sordariomycetes	Hypocreales	Ophiocordycipitaceae	Ophiocordyceps	Ophiocordyceps unilateralis	268505.0	Ophiocordyceps unilateralis	268505.0	1.0	0.0	0.0	1.0	0.0	0.0	0.0	0.0	26285697	de Bekker et al. 2015
GCA_001275765.2	10707	17569444	36704944.0	54.86	1.809999942779541	1552.7099609375	Ascomycota	Pezizomycotina	Sordariomycetes	Sordariales		Madurella	Madurella mycetomatis	100816.0	Madurella mycetomatis	100816.0	1.0	1.0	0.0	1.0	0.0	0.0	1.0	0.0	27231361 24675533	Smit et al. 2016; van de Sande et al. 2014
GCA_001278385.1	4202	6639966	8150648.0	55.07	1.2200000286102295	337.7300109863281	Basidiomycota	Ustilaginomycotina	Malasseziomycetes	Malasseziales	Malasseziaceae	Malassezia	Malassezia pachydermatis	77020.0	Malassezia pachydermatis	77020.0	1.0	0.0	0.0	1.0	0.0	0.0	0.0	0.0	26472839	Triana et al. 2015
GCA_001278495.1	6870	11157559	27200907.0	56.79	1.7400000095367432	2285.0	Ascomycota	Pezizomycotina	Sordariomycetes	Hypocreales	Hypocreaceae	Escovopsis	Escovopsis weberi	150374.0	Escovopsis weberi	150374.0	1.0	1.0	1.0	1.0	1.0	0.0	1.0	0.0	26976598	de Man et al. 2016
GCA_001278595.1	12959	17988946	30844022.0	47.81	1.8300000429153442	882.22998046875	Ascomycota	Pezizomycotina	Eurotiomycetes	Eurotiales	Aspergillaceae	Penicillium	Penicillium nordicum	229535.0	Penicillium nordicum	229535.0	0.0	1.0	0.0	0.0	0.0	1.0	1.0	0.0	26734552	Wingfield et al. 2015b
GCA_001286725.1	12152	24299705	56028462.0	48.4	0.9300000071525574	1907.3699951171875	Basidiomycota	Agaricomycotina	Agaricomycetes	Cantharellales	Ceratobasidiaceae	Rhizoctonia	Rhizoctonia solani	456999.0	Rhizoctonia solani	456999.0	1.0	1.0	0.0	0.0	0.0	1.0	1.0	0.0	24810276	Hane et al. 2014
GCA_001292635.1	12232	19779641	37543021.0	48.27	1.8300000429153442	1363.22998046875	Ascomycota	Pezizomycotina	Sordariomycetes	Hypocreales	Nectriaceae	Fusarium	Fusarium langsethiae	179993.0	Fusarium langsethiae	179993.0	1.0	1.0	0.0	0.0	0.0	1.0	0.0	0.0	26803271 25645251	Lysoe et al. 2016; Vasantha Ruban et al. 2015
GCA_001298375.2	5482	8552119	11999562.0	38.34	0.07999999821186066	620.260009765625	Ascomycota	Saccharomycotina	Saccharomycetes	Saccharomycetales	Saccharomycetaceae	Saccharomyces	Saccharomyces sp. 'boulardii'	252598.0	Saccharomyces sp. 'boulardii'	252598.0	0.0	1.0	0.0	0.0	0.0	1.0	0.0	0.0	25523784	Batista et al. 2014
GCA_001298625.1	5687	8112727	11734173.0	39.85	0.05000000074505806	617.9600219726562	Ascomycota	Saccharomycotina	Saccharomycetes	Saccharomycetales	Saccharomycetaceae	Saccharomyces	Saccharomyces eubayanus	1080349.0	Saccharomyces eubayanus	1080349.0	0.0	1.0	0.0	0.0	0.0	1.0	0.0	0.0	26269586	Baker et al. 2015
GCA_001299255.1	11848	18448198	30363635.0	53.56	1.2799999713897705	994.0999755859375	Ascomycota	Pezizomycotina	Eurotiomycetes	Chaetothyriales	Herpotrichiellaceae	Phialophora	Phialophora attae	1664694.0	Phialophora attae	1664694.0	0.0	0.0	1.0	1.0	0.0	0.0	0.0	0.0	26586868	Moreno et al. 2015
GCA_001305275.1	11326	19558471	37629238.0	46.18	2.25	1404.800048828125	Ascomycota	Pezizomycotina	Eurotiomycetes	Eurotiales	Trichocomaceae	Talaromyces	Talaromyces verruculosus	198730.0	Talaromyces verruculosus	198730.0	0.0	1.0	0.0	0.0	0.0	1.0	1.0	0.0	26707807	Hu et al. 2016
GCA_001306435.1	12711	22056903	45719213.0	50.84	1.9700000286102295	1549.7900390625	Ascomycota	Pezizomycotina	Sordariomycetes	Hypocreales	Nectriaceae	Neonectria	Neonectria ditissima	78410.0	Neonectria ditissima	78410.0	1.0	0.0	0.0	0.0	0.0	1.0	0.0	0.0	26586869	Gomez-Cortecero et al. 2015
GCA_001329695.1	7429	15166396	21013998.0	67.76	5.130000114440918	722.7100219726562	Basidiomycota	Pucciniomycotina	Microbotryomycetes	Sporidiobolales	Sporidiobolaceae	Rhodotorula	Rhodotorula graminis	29898.0	Rhodotorula graminis WP1	578459.0	0.0	0.0	1.0	0.0	0.0	1.0	0.0	0.0	26441909	Firrincieli et al. 2015
GCA_001413975.1	5493	8544546	12001065.0	38.35	0.07999999821186066	614.75	Ascomycota	Saccharomycotina	Saccharomycetes	Saccharomycetales	Saccharomycetaceae	Saccharomyces	Saccharomyces sp. 'boulardii'	252598.0	Saccharomyces sp. 'boulardii'	252598.0	0.0	1.0	0.0	0.0	0.0	1.0	0.0	0.0	25523784	Batista et al. 2014
GCA_001417835.1	5112	7571457	10895581.0	40.12		638.4500122070312	Ascomycota	Saccharomycotina	Saccharomycetes	Saccharomycetales	Saccharomycetaceae	Kluyveromyces	Kluyveromyces marxianus	4911.0	Kluyveromyces marxianus	4911.0	0.0	1.0	0.0	0.0	0.0	1.0	1.0	0.0	28153883	Inokuma et al. 2017
GCA_001417885.1	5227	7535922	10966467.0	40.12	0.23999999463558197	649.6799926757812	Ascomycota	Saccharomycotina	Saccharomycetes	Saccharomycetales	Saccharomycetaceae	Kluyveromyces	Kluyveromyces marxianus	4911.0	Kluyveromyces marxianus DMKU3-1042	1003335.0	0.0	1.0	0.0	0.0	0.0	1.0	1.0	0.0	25834639	Lertwattanasakul et al. 2015
GCA_001432165.1	3645	2883500	5248409.0	29.55		676.0900268554688	Microsporidia	Microsporidia	Microsporidia			Pseudoloma	Pseudoloma neurophilia	146866.0	Pseudoloma neurophilia	146866.0	1.0	0.0	0.0	1.0	0.0	0.0	0.0	0.0	27230544	Ndikumana et al. 2017
GCA_001445595.1	11371	33642172	45028379.0	49.91	2.380000114440918	792.75	Ascomycota	Pezizomycotina	Sordariomycetes	Xylariales	Xylariaceae	Rosellinia	Rosellinia necatrix	77044.0	Rosellinia necatrix	77044.0	0.0	1.0	0.0	0.0	0.0	1.0	0.0	0.0	27030271	Yaegashi et al. 2016
GCA_001445615.1	10116	17696044	30956128.0	49.45	0.30000001192092896	1295.969970703125	Ascomycota	Pezizomycotina	Eurotiomycetes	Eurotiales	Aspergillaceae	Aspergillus	Aspergillus lentulus	293939.0	Aspergillus lentulus	293939.0	0.0	1.0	0.0	1.0	0.0	0.0	1.0	0.0	26769945	Kusuya et al. 2016
GCA_001447935.1	6027	8699203	11700921.0	35.65	0.029999999329447746	452.67999267578125	Ascomycota	Saccharomycotina	Saccharomycetes	Saccharomycetales	Debaryomycetaceae	Debaryomyces	Debaryomyces fabryi	58627.0	Debaryomyces fabryi	58627.0	1.0	1.0	0.0	1.0	0.0	0.0	0.0	0.0	26847909	Tafer et al. 2016
GCA_001466525.1	5215	8177381	12622465.0	38.58	0.05999999865889549	809.0999755859375	Ascomycota	Saccharomycotina	Saccharomycetes	Saccharomycetales	Saccharomycetaceae	Nakaseomyces	Candida glabrata	5478.0	Candida glabrata	5478.0	1.0	0.0	0.0	1.0	0.0	0.0	0.0	0.0	15229592	Dujon et al. 2004
GCA_001466535.1	5191	8120435	12604920.0	38.56	0.05999999865889549	812.1900024414062	Ascomycota	Saccharomycotina	Saccharomycetes	Saccharomycetales	Saccharomycetaceae	Nakaseomyces	Candida glabrata	5478.0	Candida glabrata	5478.0	1.0	0.0	0.0	1.0	0.0	0.0	0.0	0.0	15229592	Dujon et al. 2004
GCA_001466565.1	5334	8336059	12865870.0	38.63	0.05999999865889549	793.5700073242188	Ascomycota	Saccharomycotina	Saccharomycetes	Saccharomycetales	Saccharomycetaceae	Nakaseomyces	Candida glabrata	5478.0	Candida glabrata	5478.0	1.0	0.0	0.0	1.0	0.0	0.0	0.0	0.0	15229592	Dujon et al. 2004
GCA_001466575.1	5293	8274225	12826081.0	38.61	0.05999999865889549	812.1199951171875	Ascomycota	Saccharomycotina	Saccharomycetes	Saccharomycetales	Saccharomycetaceae	Nakaseomyces	Candida glabrata	5478.0	Candida glabrata	5478.0	1.0	0.0	0.0	1.0	0.0	0.0	0.0	0.0	15229592	Dujon et al. 2004
GCA_001466635.1	5985	9397387	14559169.0	38.56	0.07000000029802322	813.8300170898438	Ascomycota	Saccharomycotina	Saccharomycetes	Saccharomycetales	Saccharomycetaceae	Nakaseomyces	Candida glabrata	5478.0	Candida glabrata	5478.0	1.0	0.0	0.0	1.0	0.0	0.0	0.0	0.0	15229592	Dujon et al. 2004
GCA_001466685.1	5318	8284875	12820484.0	38.62	0.05999999865889549	797.469970703125	Ascomycota	Saccharomycotina	Saccharomycetes	Saccharomycetales	Saccharomycetaceae	Nakaseomyces	Candida glabrata	5478.0	Candida glabrata	5478.0	1.0	0.0	0.0	1.0	0.0	0.0	0.0	0.0	15229592	Dujon et al. 2004
GCA_001466705.1	20131	29825398	57384356.0	46.51	4.46999979019165	1282.800048828125	Basidiomycota	Agaricomycotina	Agaricomycetes	Agaricales	Marasmiaceae	Moniliophthora	Moniliophthora roreri	221103.0	Moniliophthora roreri	221103.0	1.0	1.0	0.0	0.0	0.0	1.0	0.0	0.0	24571091	Meinhardt et al. 2014
GCA_001477535.1	3811	6296257	8396240.0	28.66	4.710000038146973	535.9400024414062	Ascomycota	Taphrinomycotina	Pneumocystidomycetes	Pneumocystidales	Pneumocystidaceae	Pneumocystis	Pneumocystis jirovecii	42068.0	Pneumocystis jirovecii RU7	1408657.0	1.0	0.0	0.0	1.0	0.0	0.0	0.0	0.0	23392351	Ma et al. 2013
GCA_001477545.1	3695	6260180	7661456.0	27.76	4.900000095367432	363.1700134277344	Ascomycota	Taphrinomycotina	Pneumocystidomycetes	Pneumocystidales	Pneumocystidaceae	Pneumocystis	Pneumocystis carinii	4754.0	Pneumocystis carinii B80	1408658.0	1.0	0.0	0.0	1.0	0.0	0.0	0.0	0.0	23392351	Ma et al. 2013
GCA_001481415.2	8455	18903732	31641441.0	47.7	6.130000114440918	1387.25	Basidiomycota	Agaricomycotina	Agaricomycetes	Hymenochaetales	Hymenochaetaceae	Sanghuangporus	Sanghuangporus baumii	108892.0	Sanghuangporus baumii	108892.0	0.0	1.0	0.0	0.0	0.0	1.0	0.0	0.0	26493632	Zou et al. 2016
GCA_001481775.1	10944	18467228	37970415.0	48.98	1.7999999523162842	1701.72998046875	Ascomycota	Pezizomycotina	Sordariomycetes	Hypocreales	Hypocreaceae	Trichoderma	Trichoderma gamsii	398673.0	Trichoderma gamsii	398673.0	1.0	1.0	0.0	0.0	1.0	1.0	1.0	0.0	26893428	Baroncelli et al. 2016b
GCA_001500285.1	18659	30437703	48876257.0	47.58	2.059999942779541	959.8300170898438	Ascomycota	Pezizomycotina	Leotiomycetes	Helotiales		Phialocephala	Phialocephala scopiformis	149040.0	Phialocephala scopiformis	149040.0	0.0	0.0	1.0	0.0	0.0	1.0	0.0	0.0	26950333	Walker et al. 2016
GCA_001511075.1	15139	24671640	41102685.0	51.14	2.0899999141693115	1018.780029296875	Ascomycota	Pezizomycotina	Eurotiomycetes	Eurotiales	Aspergillaceae	Aspergillus	Aspergillus calidoustus	454130.0	Aspergillus calidoustus	454130.0	0.0	1.0	0.0	0.0	0.0	1.0	1.0	0.0	26966204	Horn et al. 2016
GCA_001513925.1	11739	17478481	33546389.0	47.41	1.7899999618530273	1024.9300537109375	Ascomycota	Pezizomycotina	Eurotiomycetes	Eurotiales	Aspergillaceae	Penicillium	Penicillium freii	48697.0	Penicillium freii	48697.0	0.0	1.0	0.0	1.0	0.0	1.0	1.0	0.0	27433447	Wingfield et al. 2016
GCA_001515345.1	10373	19611735	34880193.0	49.38		1371.0899658203125	Ascomycota	Pezizomycotina	Eurotiomycetes	Eurotiales	Aspergillaceae	Aspergillus	Aspergillus niger	5061.0	Aspergillus niger	5061.0	1.0	1.0	0.0	1.0	0.0	1.0	1.0	0.0	19193216	Wright et al. 2009
GCA_001541205.1	6790	13775526	19393393.0	60.61	5.210000038146973	796.7100219726562	Basidiomycota	Pucciniomycotina	Microbotryomycetes	Sporidiobolales	Sporidiobolaceae	Rhodotorula	Rhodotorula sp. JG-1b	1305733.0	Rhodotorula sp. JG-1b	1305733.0	0.0	1.0	0.0	0.0	0.0	0.0	1.0	1.0	26988035	Goordial et al. 2016
GCA_001561935.1	9630	16691224	29140916.0	47.29	2.1600000858306885	1234.3299560546875	Ascomycota	Pezizomycotina	Eurotiomycetes	Eurotiales	Aspergillaceae	Penicillium	Penicillium griseofulvum	5078.0	Penicillium griseofulvum	5078.0	1.0	1.0	0.0	0.0	0.0	1.0	1.0	0.0	26729047	Banani et al. 2016
GCA_001563115.1	14404	23162453	49956273.0	52.75	1.8200000524520874	1659.1300048828125	Ascomycota	Pezizomycotina	Sordariomycetes	Glomerellales	Glomerellaceae	Colletotrichum	Colletotrichum nymphaeae	306554.0	Colletotrichum nymphaeae SA-01	1460502.0	1.0	0.0	0.0	0.0	0.0	1.0	0.0	0.0	23734881	Mikulic-Petkovsek et al. 2013
GCA_001563125.1	13783	22310418	48373413.0	52.85	1.899999976158142	1626.760009765625	Ascomycota	Pezizomycotina	Sordariomycetes	Glomerellales	Glomerellaceae	Colletotrichum	Colletotrichum salicis	1209931.0	Colletotrichum salicis	1209931.0	1.0	0.0	0.0	0.0	0.0	1.0	0.0	0.0
GCA_001563135.1	13884	23360050	50474234.0	51.81	1.9299999475479126	1790.1300048828125	Ascomycota	Pezizomycotina	Sordariomycetes	Glomerellales	Glomerellaceae	Colletotrichum	Colletotrichum simmondsii	703756.0	Colletotrichum simmondsii	703756.0	1.0	0.0	0.0	0.0	0.0	1.0	0.0	0.0	22957821	Moral et al. 2012
GCA_001563735.1	12918	25728475	119028496.0	44.42	4.769999980926514	3924.580078125	Basidiomycota	Agaricomycotina	Agaricomycetes	Agaricales	Agaricaceae	Leucoagaricus	Leucoagaricus sp. SymC.cos	1714833.0	Leucoagaricus sp. SymC.cos	1714833.0
GCA_001566295.1	13338	22375470	38835037.0	57.09	1.6399999856948853	1211.43994140625	Ascomycota	Pezizomycotina	Sordariomycetes	Xylariales	Microdochiaceae	Microdochium	Microdochium bolleyi	196109.0	Microdochium bolleyi	196109.0	0.0	1.0	0.0	0.0	0.0	1.0	0.0	0.0	27125481	David et al. 2016
GCA_001566745.1	11229	13345180	39903661.0	27.65	1.6699999570846558	2195.22998046875	Zoopagomycota	Entomophthoromycotina	Entomophthoromycetes	Entomophthorales	Ancylistaceae	Conidiobolus	Conidiobolus coronatus	34488.0	Conidiobolus coronatus NRRL 28638	796925.0	1.0	1.0	0.0	1.0	0.0	0.0	1.0	0.0	25977457	Chang et al. 2015
GCA_001572075.1	10338	15995979	26819972.0	49.7	1.2999999523162842	893.260009765625	Ascomycota	Pezizomycotina	Dothideomycetes			Acidomyces	Acidomyces richmondensis	245562.0	Acidomyces richmondensis	245562.0	0.0	1.0	0.0	0.0	0.0	0.0	1.0	0.0	26973616	Mosier et al. 2016
GCA_001574975.1	13912	24864403	48794828.0	52.41	4.539999961853027	889.4500122070312	Chytridiomycota	Chytridiomycota	Monoblepharidomycetes	Monoblepharidales	Gonapodyaceae	Gonapodya	Gonapodya prolifera	1123529.0	Gonapodya prolifera JEL478	1344416.0	0.0	1.0	0.0	0.0	0.0	1.0	0.0	1.0	25977457	Chang et al. 2015
GCA_001578225.1	10402	23535628	60439160.0	44.01	2.930000066757202	363.4599914550781	Ascomycota	Pezizomycotina	Dothideomycetes	Capnodiales	Mycosphaerellaceae	Pseudocercospora	Pseudocercospora musae	113226.0	Pseudocercospora musae	113226.0	1.0	0.0	0.0	0.0	0.0	1.0	0.0	0.0	27513322	Chang et al. 2016
GCA_001578235.1	10939	22662371	47119461.0	47.92	2.1600000858306885	695.760009765625	Ascomycota	Pezizomycotina	Dothideomycetes	Capnodiales	Mycosphaerellaceae	Mycosphaerella	Mycosphaerella eumusae	321146.0	Mycosphaerella eumusae	321146.0	1.0	0.0	0.0	0.0	0.0	1.0	0.0	0.0	27513322	Chang et al. 2016
GCA_001592465.1	11177	16517248	29881346.0	49.34	1.2799999713897705	907.510009765625	Ascomycota	Pezizomycotina	Dothideomycetes			Acidomyces	Acidomyces richmondensis	245562.0	Acidomyces richmondensis BFW	766039.0	0.0	1.0	0.0	0.0	0.0	0.0	1.0	0.0	26973616	Mosier et al. 2016
GCA_001602395.1	13610	19272133	34183795.0	49.9		1051.4300537109375	Ascomycota	Pezizomycotina	Eurotiomycetes	Eurotiales	Aspergillaceae	Aspergillus	Aspergillus luchuensis	1069201.0	Aspergillus luchuensis	1069201.0	0.0	1.0	0.0	0.0	0.0	0.0	1.0	0.0	27651094	Yamada et al. 2016
GCA_001605315.1	15561	26709151	41626055.0	49.69	5.090000152587891	894.4400024414062	Basidiomycota	Agaricomycotina	Agaricomycetes	Agaricales	Lyophyllaceae	Hypsizygus	Hypsizygus marmoreus	39966.0	Hypsizygus marmoreus	39966.0	0.0	1.0	0.0	0.0	0.0	1.0	0.0	0.0
GCA_001619985.1	8346	15939619	24337763.0	48.1	2.369999885559082	983.1400146484375	Ascomycota	Pezizomycotina	Xylonomycetes	Xylonomycetales	Xylonomycetaceae	Xylona	Xylona heveae	1217826.0	Xylona heveae TC161	1328760.0	0.0	0.0	1.0	0.0	0.0	1.0	0.0	0.0	26693682	Gazis et al. 2016
GCA_001625195.1	8445	14336453	32831003.0	54.98	1.659999966621399	2166.320068359375	Ascomycota	Pezizomycotina	Sordariomycetes	Hypocreales	Ophiocordycipitaceae	Drechmeria	Drechmeria coniospora	98403.0	Drechmeria coniospora	98403.0	1.0	0.0	0.0	1.0	0.0	0.0	0.0	0.0	27153332	Lebrigand et al. 2016
GCA_001625265.1	12501	22389424	52836184.0	53.28	1.8700000047683716	2135.8701171875	Ascomycota	Pezizomycotina	Sordariomycetes	Glomerellales	Glomerellaceae	Colletotrichum	Colletotrichum tofieldiae	708197.0	Colletotrichum tofieldiae	708197.0	1.0	1.0	1.0	0.0	0.0	1.0	0.0	0.0	27150427	Hacquard et al. 2016
GCA_001625285.1	12809	25810382	53597417.0	52.14	1.9900000095367432	1804.1700439453125	Ascomycota	Pezizomycotina	Sordariomycetes	Glomerellales	Glomerellaceae	Colletotrichum	Colletotrichum incanum	1573173.0	Colletotrichum incanum	1573173.0	1.0	0.0	0.0	0.0	0.0	1.0	0.0	0.0	27189990	Gan et al. 2016
GCA_001630335.1	33036	47913025	95118143.0	51.67	3.619999885559082	1356.2900390625	Basidiomycota	Agaricomycotina	Agaricomycetes	Atheliales	Atheliaceae	Fibulorhizoctonia	Fibulorhizoctonia sp. CBS 109695	436010.0	Fibulorhizoctonia sp. CBS 109695	436010.0	0.0	1.0	0.0	0.0	0.0	1.0	0.0	0.0	26659563	Nagy et al. 2016
GCA_001630345.1	12420	20215462	29097227.0	56.43	3.569999933242798	680.0700073242188	Basidiomycota	Agaricomycotina	Dacrymycetes	Dacrymycetales	Dacrymycetaceae	Calocera	Calocera viscosa	63146.0	Calocera viscosa TUFC12733	1330018.0	0.0	1.0	0.0	0.0	0.0	1.0	0.0	0.0	26659563	Nagy et al. 2016
GCA_001630375.1	10596	18295839	34658250.0	51.6	1.75	1107.989990234375	Ascomycota	Pezizomycotina	Dothideomycetes	Pleosporales	Didymellaceae	Ascochyta	Ascochyta rabiei	5454.0	Ascochyta rabiei	5454.0	1.0	0.0	0.0	0.0	0.0	1.0	0.0	0.0	27091329	Verma et al. 2016
GCA_001630475.1	13148	22504302	35361098.0	49.22	4.929999828338623	939.8900146484375	Basidiomycota	Agaricomycotina	Agaricomycetes	Trechisporales	Hydnodontaceae	Sistotremastrum	Sistotremastrum niveocremeum	139134.0	Sistotremastrum niveocremeum HHB9708	1314777.0	0.0	1.0	0.0	0.0	0.0	1.0	0.0	0.0	26659563	Nagy et al. 2016
GCA_001632345.1	12311	21204112	32736329.0	54.94	4.760000228881836	863.75	Basidiomycota	Agaricomycotina	Agaricomycetes	Polyporales	Coriolaceae	Daedalea	Daedalea quercina	40437.0	Daedalea quercina L-15889	1314783.0	0.0	1.0	0.0	0.0	0.0	1.0	0.0	0.0	26659563	Nagy et al. 2016
GCA_001632355.1	13730	22840582	33857913.0	49.25	4.679999828338623	680.1300048828125	Basidiomycota	Agaricomycotina	Agaricomycetes	Trechisporales	Hydnodontaceae	Sistotremastrum	Sistotremastrum suecicum	467971.0	Sistotremastrum suecicum HHB10207 ss-3	1314776.0	0.0	1.0	0.0	0.0	0.0	1.0	0.0	0.0	26659563	Nagy et al. 2016
GCA_001632365.1	13841	23086480	39909705.0	51.48	4.690000057220459	1164.0799560546875	Basidiomycota	Agaricomycotina	Agaricomycetes	Polyporales	Coriolaceae	Laetiporus	Laetiporus sulphureus	5630.0	Laetiporus sulphureus 93-53	1314785.0	0.0	1.0	0.0	0.0	0.0	1.0	0.0	0.0	26659563	Nagy et al. 2016
GCA_001632375.1	26835	41165114	78161169.0	56.66	3.809999942779541	1188.93994140625	Basidiomycota	Agaricomycotina	Agaricomycetes	Auriculariales	Exidiaceae	Exidia	Exidia glandulosa	5219.0	Exidia glandulosa HHB12029	1314781.0	0.0	1.0	0.0	0.0	0.0	1.0	0.0	0.0	26659563	Nagy et al. 2016
GCA_001632425.1	13310	21796995	35640188.0	50.88	4.659999847412109	951.4199829101562	Basidiomycota	Agaricomycotina	Agaricomycetes	Gloeophyllales	Gloeophyllaceae	Neolentinus	Neolentinus lepideus	38799.0	Neolentinus lepideus HHB14362 ss-1	1314782.0	0.0	1.0	0.0	0.0	0.0	1.0	0.0	0.0	26659563	Nagy et al. 2016
GCA_001632435.1	13213	20904490	33244933.0	57.02	3.430000066757202	858.9099731445312	Basidiomycota	Agaricomycotina	Dacrymycetes	Dacrymycetales	Dacrymycetaceae	Calocera	Calocera cornea	29889.0	Calocera cornea HHB12733	1353952.0	0.0	1.0	0.0	0.0	0.0	1.0	0.0	0.0	26659563	Nagy et al. 2016
GCA_001632445.1	19182	31804715	46030792.0	54.3	3.930000066757202	669.4299926757812	Basidiomycota	Agaricomycotina	Agaricomycetes	Russulales	Peniophoraceae	Peniophora	Peniophora sp. CONT	1314672.0	Peniophora sp. CONT	1314672.0	0.0	1.0	0.0	0.0	0.0	1.0	1.0	0.0	26659563	Nagy et al. 2016
GCA_001634645.1	6969	8967001	12377172.0	38.22	0.05000000074505806	440.82000732421875	Ascomycota	Saccharomycotina	Saccharomycetes	Saccharomycetales	Saccharomycetaceae	Saccharomyces	Saccharomyces cerevisiae	4932.0	Saccharomyces cerevisiae	4932.0	0.0	1.0	0.0	0.0	0.0	0.0	1.0	0.0	8849441	Goffeau et al. 1996
GCA_001636675.1	8461	14255275	30871875.0	53.91	1.600000023841858	1912.1500244140625	Ascomycota	Pezizomycotina	Sordariomycetes	Hypocreales	Clavicipitaceae	Moelleriella	Moelleriella libera	324773.0	Aschersonia aleyrodis RCEF 2490	1081109.0	1.0	0.0	0.0	1.0	0.0	0.0	0.0	0.0	27071652	Shang et al. 2016
GCA_001636715.1	6442	11568919	20313079.0	47.66	1.7899999618530273	1318.68994140625	Ascomycota	Pezizomycotina	Eurotiomycetes	Onygenales	Ascosphaeraceae	Ascosphaera	Ascosphaera apis	5105.0	Ascosphaera apis ARSEF 7405	392613.0	1.0	0.0	0.0	1.0	0.0	0.0	0.0	0.0	27071652	Shang et al. 2016
GCA_001636725.1	10061	16121456	33485962.0	53.65	1.5700000524520874	1539.030029296875	Ascomycota	Pezizomycotina	Sordariomycetes	Hypocreales	Cordycipitaceae	Isaria	Isaria fumosorosea	114497.0	Isaria fumosorosea ARSEF 2679	1081104.0	1.0	0.0	0.0	1.0	0.0	0.0	0.0	0.0	27071652	Shang et al. 2016
GCA_001636735.1	9595	15427770	32515992.0	51.73	1.5	1629.6199951171875	Ascomycota	Pezizomycotina	Sordariomycetes	Hypocreales	Cordycipitaceae	Cordyceps	Cordyceps brongniartii	118266.0	Cordyceps brongniartii RCEF 3172	1081107.0	1.0	0.0	0.0	1.0	0.0	0.0	0.0	0.0	27071652	Shang et al. 2016
GCA_001636745.1	8764	15123764	32013981.0	49.92	1.7899999618530273	1693.949951171875	Ascomycota	Pezizomycotina	Sordariomycetes	Hypocreales	Clavicipitaceae	Metarhizium	Metarhizium rileyi	1649241.0	Metarhizium rileyi RCEF 4871	1081105.0	1.0	1.0	0.0	1.0	0.0	0.0	1.0	0.0	27071652	Shang et al. 2016
GCA_001636795.1	11030	17600854	35594087.0	53.1	1.559999942779541	1586.5999755859375	Ascomycota	Pezizomycotina	Sordariomycetes	Hypocreales	Cordycipitaceae	Cordyceps	Cordyceps confragosa	1105325.0	Cordyceps confragosa RCEF 1005	1081108.0	1.0	0.0	0.0	1.0	0.0	0.0	0.0	0.0	27071652	Shang et al. 2016
GCA_001636815.1	9496	17380546	34722120.0	53.95	1.7699999809265137	1738.300048828125	Ascomycota	Pezizomycotina	Sordariomycetes	Ophiostomatales	Ophiostomataceae	Sporothrix	Sporothrix insectorum	150359.0	Sporothrix insectorum RCEF 264	1081102.0	1.0	0.0	0.0	1.0	0.0	0.0	0.0	0.0	27071652	Shang et al. 2016
GCA_001638945.1	11936	16674120	36567582.0	42.17	2.7300000190734863	1648.6199951171875	Mucoromycota	Mucoromycotina		Mucorales	Mucoraceae	Mucor	Mucor circinelloides	36080.0	Mucor circinelloides f. lusitanicus CBS 277.49	747725.0	0.0	1.0	0.0	0.0	0.0	0.0	1.0	0.0	26352831	Tang et al. 2015
GCA_001638985.2	16850	26988003	53939167.0	35.78	3.4700000286102295	1584.3900146484375	Mucoromycota	Mucoromycotina		Mucorales	Phycomycetaceae	Phycomyces	Phycomyces blakesleeanus	4837.0	Phycomyces blakesleeanus NRRL 1555(-)	763407.0	0.0	1.0	0.0	0.0	0.0	0.0	1.0	0.0	23516579	Chaudhary et al. 2013
GCA_001641265.1	9575	13812408	35818201.0	49.25	1.6100000143051147	2188.449951171875	Ascomycota	Pezizomycotina	Leotiomycetes		Pseudeurotiaceae	Pseudogymnoascus	Pseudogymnoascus destructans	655981.0	Pseudogymnoascus destructans	655981.0	1.0	1.0	0.0	1.0	0.0	0.0	1.0	0.0	24356829	Chibucos et al. 2013
GCA_001642045.1	14844	24189876	38464024.0	53.36	1.6799999475479126	930.030029296875	Ascomycota	Pezizomycotina	Dothideomycetes	Pleosporales	Didymosphaeriaceae	Paraphaeosphaeria	Paraphaeosphaeria sporulosa	1460663.0	Paraphaeosphaeria sporulosa	1460663.0	0.0	1.0	0.0	0.0	0.0	1.0	1.0	0.0
GCA_001642055.1	13577	23048656	32990834.0	51.4	1.590000033378601	708.22998046875	Ascomycota	Pezizomycotina	Dothideomycetes	Pleosporales	Pleosporaceae	Alternaria	Alternaria alternata	5599.0	Alternaria alternata	5599.0	0.0	1.0	0.0	0.0	0.0	1.0	1.0	0.0	27434633	Zeiner et al. 2016
GCA_001642395.1	2278	2639725	3066400.0	49.23		176.75	Microsporidia	Microsporidia	Microsporidia			Nematocida	Nematocida sp. JUm2807	1805483.0	Nematocida sp. JUm2807	1805483.0	1.0	0.0	0.0	1.0	0.0	0.0	0.0	0.0	27362540	Luallen et al. 2016
GCA_001642415.1	2709	3203370	4397606.0	33.5		404.7799987792969	Microsporidia	Microsporidia	Microsporidia			Nematocida	Nematocida sp. ERTm5	1805481.0	Nematocida sp. ERTm5	1805481.0	1.0	0.0	0.0	1.0	0.0	0.0	0.0	0.0
GCA_001642475.1	12021	20197702	35229797.0	52.23	1.559999942779541	1162.72998046875	Ascomycota	Pezizomycotina	Eurotiomycetes	Chaetothyriales	Herpotrichiellaceae	Fonsecaea	Fonsecaea monophora	254056.0	Fonsecaea monophora	254056.0	1.0	0.0	0.0	1.0	0.0	0.0	0.0	0.0	27469960	Bombassaro et al. 2016
GCA_001644525.1	14518	24749410	36082944.0	51.76	1.7000000476837158	768.969970703125	Ascomycota	Pezizomycotina	Dothideomycetes	Pleosporales	Massarinaceae	Stagonospora	Stagonospora sp. SRC1lsM3a	765868.0	Stagonospora sp. SRC1lsM3a	765868.0	0.0	1.0	0.0	0.0	0.0	1.0	1.0	0.0	27434633	Zeiner et al. 2016
GCA_001644535.1	15074	25777258	38501010.0	51.15	1.7400000095367432	818.1400146484375	Ascomycota	Pezizomycotina	Dothideomycetes	Pleosporales	Cucurbitariaceae	Pyrenochaeta	Pyrenochaeta sp. DS3sAY3a	765867.0	Pyrenochaeta sp. DS3sAY3a	765867.0	0.0	1.0	0.0	0.0	0.0	1.0	1.0	0.0	27434633	Zeiner et al. 2016
GCA_001645005.1	10204	18732927	29540861.0	56.67	2.5	860.75	Basidiomycota	Ustilaginomycotina	Exobasidiomycetes	Tilletiales	Tilletiaceae	Tilletia	Tilletia caries	13290.0	Tilletia caries	13290.0	1.0	0.0	0.0	0.0	0.0	1.0	0.0	0.0
GCA_001645015.1	9548	18984872	30384772.0	54.8	2.690000057220459	984.1500244140625	Basidiomycota	Ustilaginomycotina	Exobasidiomycetes	Tilletiales	Tilletiaceae	Tilletia	Tilletia indica	43049.0	Tilletia indica	43049.0	1.0	0.0	0.0	0.0	0.0	1.0	0.0	0.0	27814391	Tan et al. 2016
GCA_001645045.1	9860	18212688	28841097.0	56.68	2.490000009536743	760.47998046875	Basidiomycota	Ustilaginomycotina	Exobasidiomycetes	Tilletiales	Tilletiaceae	Tilletia	Tilletia controversa	13291.0	Tilletia controversa	13291.0	1.0	0.0	0.0	0.0	0.0	1.0	0.0	0.0
GCA_001645055.1	7970	15879946	24344748.0	54.85	2.890000104904175	885.1400146484375	Basidiomycota	Ustilaginomycotina	Exobasidiomycetes	Tilletiales	Tilletiaceae	Tilletia	Tilletia walkeri	117179.0	Tilletia walkeri	117179.0	1.0	0.0	0.0	0.0	0.0	1.0	0.0	0.0	27814391	Tan et al. 2016
GCA_001646965.1	11717	19710441	33787447.0	52.46	1.5299999713897705	1139.18994140625	Ascomycota	Pezizomycotina	Eurotiomycetes	Chaetothyriales	Herpotrichiellaceae	Fonsecaea	Fonsecaea nubica	856822.0	Fonsecaea nubica	856822.0	1.0	0.0	0.0	1.0	0.0	0.0	0.0	0.0	27491988	Costa et al. 2016
GCA_001646985.1	11836	19926787	33391590.0	52.64	1.4700000286102295	1113.260009765625	Ascomycota	Pezizomycotina	Eurotiomycetes	Chaetothyriales	Herpotrichiellaceae	Fonsecaea	Fonsecaea multimorphosa	979981.0	Fonsecaea multimorphosa	979981.0	1.0	0.0	0.0	1.0	0.0	0.0	0.0	0.0	28209838	Leao et al. 2017
GCA_001651415.1	15211	29166447	49851634.0	48.05	2.450000047683716	1328.7900390625	Mucoromycota	Mortierellomycotina		Mortierellales	Mortierellaceae	Mortierella	Mortierella elongata	310910.0	Mortierella elongata AG-77	1314771.0	0.0	1.0	0.0	0.0	0.0	1.0	1.0	0.0	28076891	Uehling et al. 2017
GCA_001651435.1	7037	12608183	23367123.0	47.21	2.2699999809265137	1247.2900390625	Ascomycota	Pezizomycotina	Eurotiomycetes	Onygenales	Arthrodermataceae	Trichophyton	Trichophyton violaceum	34388.0	Trichophyton violaceum	34388.0	1.0	0.0	0.0	1.0	0.0	0.0	0.0	0.0
GCA_001651445.1	7051	13638880	22301977.0	48.34	2.509999990463257	1201.31005859375	Ascomycota	Pezizomycotina	Eurotiomycetes	Onygenales	Arthrodermataceae	Trichophyton	Trichophyton rubrum	5551.0	Trichophyton rubrum	5551.0	1.0	0.0	0.0	1.0	0.0	0.0	0.0	0.0	22951933	Martinez et al. 2012
GCA_001651985.1	12120	19498571	34747975.0	53.06	1.4500000476837158	1217.52001953125	Ascomycota	Pezizomycotina	Eurotiomycetes	Chaetothyriales	Herpotrichiellaceae	Fonsecaea	Fonsecaea erecta	1367422.0	Fonsecaea erecta	1367422.0	0.0	1.0	0.0	0.0	0.0	1.0	1.0	0.0
GCA_001653205.1	11861	18577479	38140521.0	58.45	1.590000033378601	1607.5699462890625	Ascomycota	Pezizomycotina	Sordariomycetes	Hypocreales	Ophiocordycipitaceae	Purpureocillium	Purpureocillium lilacinum	33203.0	Purpureocillium lilacinum	33203.0	1.0	0.0	0.0	1.0	0.0	0.0	0.0	0.0	26607873	Prasad et al. 2015
GCA_001653215.1	8126	13975392	32603708.0	52.22	1.7899999618530273	1618.510009765625	Ascomycota	Pezizomycotina	Sordariomycetes	Hypocreales	Cordycipitaceae	Cordyceps	Cordyceps confragosa	1105325.0	Cordyceps confragosa	1105325.0	1.0	0.0	0.0	1.0	0.0	0.0	0.0	0.0	27071652	Shang et al. 2016
GCA_001653235.1	14979	22796562	43842403.0	49.52	1.649999976158142	1392.800048828125	Ascomycota	Pezizomycotina	Sordariomycetes	Hypocreales	Clavicipitaceae	Pochonia	Pochonia chlamydosporia	280754.0	Pochonia chlamydosporia 170	1380566.0	1.0	0.0	0.0	1.0	0.0	0.0	0.0	0.0	27416025	Wang et al. 2016a
GCA_001653265.1	11850	18379100	38534601.0	58.4	1.590000033378601	1634.239990234375	Ascomycota	Pezizomycotina	Sordariomycetes	Hypocreales	Ophiocordycipitaceae	Purpureocillium	Purpureocillium lilacinum	33203.0	Purpureocillium lilacinum	33203.0	1.0	0.0	0.0	1.0	0.0	0.0	0.0	0.0	26607873	Prasad et al. 2015
GCA_001658105.1	14601	22868145	36102320.0	48.2	4.539999961853027	756.489990234375	Basidiomycota	Agaricomycotina	Agaricomycetes	Boletales	Rhizopogonaceae	Rhizopogon	Rhizopogon vinicolor	80600.0	Rhizopogon vinicolor AM-OR11-026	1314800.0	0.0	0.0	1.0	0.0	0.0	1.0	0.0	0.0	28450370	Mujic et al. 2017
GCA_001660665.1	8860	13558897	29708924.0	43.45	1.8700000047683716	1199.27001953125	Ascomycota	Pezizomycotina	Eurotiomycetes	Onygenales	Ajellomycetaceae	Emmonsia	Emmonsia sp. CAC-2015a	1658172.0	Emmonsia sp. CAC-2015a	1658172.0	1.0	1.0	0.0	1.0	0.0	0.0	1.0	0.0	28409126	Yang et al. 2017
GCA_001662575.1	10914	17470215	32900320.0	50.0	1.840000033378601	1186.1400146484375	Ascomycota	Pezizomycotina	Leotiomycetes		Pseudeurotiaceae	Pseudogymnoascus	Pseudogymnoascus sp. 23342-1-I1	1524831.0	Pseudogymnoascus sp. 23342-1-I1	1524831.0	1.0	1.0	0.0	1.0	0.0	0.0	1.0	0.0
GCA_001662585.1	11193	17960727	35517105.0	48.9	1.8200000524520874	1350.550048828125	Ascomycota	Pezizomycotina	Leotiomycetes		Pseudeurotiaceae	Pseudogymnoascus	Pseudogymnoascus sp. WSF 3629	1622147.0	Pseudogymnoascus sp. WSF 3629	1622147.0	0.0	1.0	0.0	1.0	0.0	0.0	1.0	0.0
GCA_001662595.1	10368	16439401	30179533.0	50.29	2.0899999141693115	927.3099975585938	Ascomycota	Pezizomycotina	Leotiomycetes		Pseudeurotiaceae	Pseudogymnoascus	Pseudogymnoascus sp. 24MN13	1622150.0	Pseudogymnoascus sp. 24MN13	1622150.0	1.0	1.0	0.0	1.0	0.0	0.0	1.0	0.0
GCA_001662605.1	10669	17332287	32206309.0	49.81	1.8700000047683716	1160.4599609375	Ascomycota	Pezizomycotina	Leotiomycetes		Pseudeurotiaceae	Pseudogymnoascus	Pseudogymnoascus sp. 05NY08	1622149.0	Pseudogymnoascus sp. 05NY08	1622149.0	1.0	1.0	0.0	1.0	0.0	0.0	1.0	0.0
GCA_001662645.1	10393	16548446	33292581.0	49.2	1.850000023841858	1236.8800048828125	Ascomycota	Pezizomycotina	Leotiomycetes		Pseudeurotiaceae	Pseudogymnoascus	Pseudogymnoascus sp. 03VT05	1622148.0	Pseudogymnoascus sp. 03VT05	1622148.0	1.0	1.0	0.0	1.0	0.0	0.0	1.0	0.0
GCA_001662655.1	10715	17396862	30174856.0	50.39	1.8600000143051147	1146.72998046875	Ascomycota	Pezizomycotina	Leotiomycetes		Pseudeurotiaceae	Pseudogymnoascus	Pseudogymnoascus verrucosus	342668.0	Pseudogymnoascus verrucosus	342668.0	0.0	1.0	0.0	1.0	0.0	0.0	1.0	0.0
GCA_001664025.1	4869	7454208	11464036.0	26.71	0.20000000298023224	838.9099731445312	Ascomycota	Saccharomycotina	Saccharomycetes	Saccharomycetales	Saccharomycodaceae	Hanseniaspora	Hanseniaspora valbyensis	53685.0	Hanseniaspora valbyensis NRRL Y-1626	766949.0	0.0	1.0	0.0	0.0	0.0	1.0	0.0	0.0	27535936	Riley et al. 2016
GCA_001664035.1	6090	8686332	16055203.0	47.85	0.25	1186.6400146484375	Ascomycota	Saccharomycotina	Saccharomycetes	Saccharomycetales	Metschnikowiaceae	Metschnikowia	Metschnikowia bicuspidata	27322.0	Metschnikowia bicuspidata var. bicuspidata NRRL YB-4993	869754.0	1.0	0.0	0.0	1.0	0.0	0.0	0.0	0.0	27535936	Riley et al. 2016
GCA_001664045.1	5251	7813707	8974371.0	47.86	0.2199999988079071	0.0	Ascomycota	Saccharomycotina	Saccharomycetes	Saccharomycetales	Pichiaceae	Ogataea	Ogataea polymorpha	460523.0	Ogataea polymorpha	460523.0	0.0	1.0	0.0	0.0	0.0	1.0	1.0	0.0	27535936	Riley et al. 2016
GCA_001672515.1	14651	22940553	50716103.0	54.41	1.7300000190734863	1840.5899658203125	Ascomycota	Pezizomycotina	Sordariomycetes	Glomerellales	Glomerellaceae	Colletotrichum	Colletotrichum higginsianum	80884.0	Colletotrichum higginsianum IMI 349063	759273.0	1.0	0.0	0.0	0.0	0.0	1.0	0.0	0.0	27189990	Gan et al. 2016
GCA_001675295.1	14816	24997579	46476831.0	46.23	1.8300000429153442	1416.5899658203125	Ascomycota	Pezizomycotina	Sordariomycetes	Hypocreales	Nectriaceae	Fusarium	Fusarium poae	36050.0	Fusarium poae	36050.0	1.0	1.0	0.0	0.0	0.0	1.0	0.0	0.0
GCA_001678115.1	6411	10484610	17598654.0	50.44	1.6100000143051147	941.760009765625	Ascomycota	Pezizomycotina	Dothideomycetes	Dothideales	Aureobasidiaceae	Aureobasidium	Aureobasidium pullulans	5580.0	Aureobasidium pullulans	5580.0	0.0	1.0	0.0	0.0	0.0	1.0	1.0	0.0	24984952	Gostincar et al. 2014
GCA_001683725.1	11977	16975581	29096908.0	37.68	2.9700000286102295	891.3300170898438	Mucoromycota	Mucoromycotina		Mucorales	Choanephoraceae	Choanephora	Choanephora cucurbitarum	101091.0	Choanephora cucurbitarum	101091.0	1.0	0.0	0.0	0.0	0.0	1.0	0.0	0.0	28091548	Min et al. 2017
GCA_001683735.1	15039	23597747	39289314.0	49.99	5.349999904632568	947.260009765625	Basidiomycota	Agaricomycotina	Agaricomycetes	Agaricales	Schizophyllaceae	Grifola	Grifola frondosa	5627.0	Grifola frondosa	5627.0	0.0	1.0	0.0	0.0	0.0	1.0	0.0	0.0	23935031	Binder et al. 2013 http://ci.nii.ac.jp/els/110009555387.pdf?id=ART0010001063
GCA_001687445.1	13374	23038855	34037596.0	53.61	4.960000038146973	744.97998046875	Basidiomycota	Agaricomycotina	Agaricomycetes	Polyporales	Meruliaceae	Obba	Obba rivulosa	1052685.0	Obba rivulosa	1052685.0	0.0	1.0	0.0	0.0	0.0	1.0	0.0	0.0	27634999	Miettinen et al. 2016
GCA_001692735.1	13907	22676950	45668136.0	46.24	2.009999990463257	1151.949951171875	Ascomycota	Pezizomycotina	Dothideomycetes	Mytilinidiales	Argynnaceae	Lepidopterella	Lepidopterella palustris	741139.0	Lepidopterella palustris CBS 459.81	1314670.0	0.0	1.0	0.0	0.0	0.0	1.0	0.0	0.0	27601008	Peter et al. 2016
GCA_001692895.1	14745	23500321	177557160.0	37.52	1.9199999570846558	9858.2802734375	Ascomycota	Pezizomycotina	Dothideomycetes		Gloniaceae	Cenococcum	Cenococcum geophilum	5570.0	Cenococcum geophilum 1.58	794803.0	0.0	0.0	1.0	0.0	0.0	1.0	0.0	0.0	27601008	Peter et al. 2016
GCA_001692915.1	14344	23218356	40521621.0	48.26	2.130000114440918	1035.469970703125	Ascomycota	Pezizomycotina	Dothideomycetes		Gloniaceae	Glonium	Glonium stellatum	574774.0	Glonium stellatum	574774.0	0.0	0.0	1.0	0.0	0.0	1.0	0.0	0.0	27601008	Peter et al. 2016
GCA_001700775.1	11240	16817164	29805862.0	54.12	1.1299999952316284	1133.199951171875	Ascomycota	Pezizomycotina	Eurotiomycetes	Chaetothyriales	Herpotrichiellaceae	Cladophialophora	Cladophialophora carrionii	86049.0	Cladophialophora carrionii	86049.0	1.0	0.0	0.0	1.0	0.0	0.0	0.0	0.0	28348446	Teixeira et al. 2017
GCA_001702395.1	14220	20695740	46487794.0	51.15	1.4800000190734863	1110.8800048828125	Ascomycota	Pezizomycotina	Sordariomycetes	Diaporthales	Diaporthaceae	Diaporthe	Diaporthe helianthi	158607.0	Diaporthe helianthi	158607.0	1.0	0.0	0.0	0.0	0.0	1.0	0.0	0.0	27872817	Baroncelli et al. 2016a
GCA_900000135.1	18885	27427842	49591775.0	37.28	4.28000020980835	1009.8099975585938	Mucoromycota	Mucoromycotina		Mucorales	Rhizopodaceae	Rhizopus	Rhizopus microsporus	58291.0	Rhizopus microsporus	58291.0	0.0	1.0	0.0	0.0	0.0	0.0	1.0	0.0	25614557	Horn et al. 2015c
GCA_900000165.1	8023	15536744	26090089.0	55.58		1257.06005859375	Basidiomycota	Ustilaginomycotina	Exobasidiomycetes	Ceraceosorales	Ceraceosoraceae	Ceraceosorus	Ceraceosorus bombacis	401625.0	Ceraceosorus bombacis	401625.0	1.0	0.0	0.0	0.0	0.0	1.0	0.0	0.0	26314305	Sharma et al. 2015b
GCA_900079185.1	15120	24462003	48746359.0	44.46		1492.969970703125	Mucoromycota	Mucoromycotina		Mucorales	Cunninghamellaceae	Absidia	Absidia glauca	4829.0	Absidia glauca	4829.0	0.0	1.0	0.0	0.0	0.0	0.0	1.0	0.0	27013042	Ellenberger et al. 2016
GCA_900079805.1	15099	23465274	43832314.0	47.47	2.3299999237060547	1338.0699462890625	Ascomycota	Pezizomycotina	Sordariomycetes	Hypocreales	Nectriaceae	Fusarium	Fusarium fujikuroi	5127.0	Fusarium fujikuroi IMI 58289	1279085.0	1.0	1.0	0.0	0.0	0.0	1.0	0.0	0.0	23825955	Wiemann et al. 2013

## Sheet: S2_TE_protein_domains
TE_superfamily	database	domain_name	domain_id
DNA/Academ	cdd	recQ_fam	129701
DNA/Academ	cdd	HELICc	197757
DNA/Academ	cdd	DEXDc	214692
DNA/Academ	cdd	RecQ	223588
DNA/Academ	cdd	DEXDc	238005
DNA/Academ	cdd	HELICc	238034
DNA/Academ	cdd	recQ	273594
DNA/Academ	cdd	DEAD	278688
DNA/Academ	cdd	Helicase_C	278689
DNA/Academ	pfam	DEAD	PF00270
DNA/Academ	pfam	Helicase_C	PF00271
DNA/Crypton	cdd	DNA_BRE_C	271175
DNA/Crypton	cdd	INT_Cre_C	271180
DNA/Crypton	cdd	Phage_integrase	278986
DNA/Crypton	cdd	Peptidase_C48	280975
DNA/Crypton	pfam	Phage_integrase	PF00589
DNA/Crypton	pfam	Peptidase_C48	PF02902
DNA/Crypton	pfam	Phage_int_SAM_4	PF13495
DNA/Dada	cdd	WRN_exo	176653
DNA/Ginger	cdd	rve	279057
DNA/Ginger	pfam	rve	PF00665
DNA/Ginger	pfam	OTU	PF02338
DNA/Ginger	pfam	Peptidase_C48	PF02902
DNA/hAT	cdd	DUF659	282753
DNA/hAT	cdd	Dimer_Tnp_hAT	283379
DNA/hAT	cdd	DUF4371	290989
DNA/hAT	pfam	DUF659	PF04937
DNA/hAT	pfam	Dimer_Tnp_hAT	PF05699
DNA/hAT	pfam	DUF4371	PF14291
DNA/hAT-Ac	cdd	DUF4413	291070
DNA/hAT-Ac	pfam	DUF4413	PF14372
DNA/hAT-hobo	cdd	DBD_Tnp_Hermes	119203
DNA/hAT-hobo	pfam	DBD_Tnp_Hermes	PF10683
DNA/Kolobok-E	cdd	YqaJ	286647
DNA/Kolobok-E	pfam	YqaJ	PF09588
DNA/Kolobok-H	cdd	recQ_fam	129701
DNA/Kolobok-H	cdd	DEDDh	176648
DNA/Kolobok-H	cdd	HELICc	197757
DNA/Kolobok-H	cdd	DEXDc	214692
DNA/Kolobok-H	cdd	RecQ	223588
DNA/Kolobok-H	cdd	HELICc	238034
DNA/Kolobok-H	cdd	recQ	273594
DNA/Kolobok-H	cdd	DEAD	278688
DNA/Kolobok-H	cdd	Helicase_C	278689
DNA/Kolobok-H	pfam	DEAD	PF00270
DNA/Kolobok-H	pfam	Helicase_C	PF00271
DNA/Maverick	cdd	PHA02517	222853
DNA/Maverick	cdd	PHA02563	222879
DNA/Maverick	cdd	rve	279057
DNA/Maverick	cdd	DNA_pol_B_2	281206
DNA/Maverick	pfam	Chromo	PF00385
DNA/Maverick	pfam	rve	PF00665
DNA/Maverick	pfam	Peptidase_C5	PF00770
DNA/Maverick	pfam	Endonuclease_7	PF02945
DNA/Maverick	pfam	DNA_pol_B_2	PF03175
DNA/Maverick	pfam	Pox_A32	PF04665
DNA/Maverick	pfam	Parvo_coat_N	PF08398
DNA/Merlin	cdd	DDE_Tnp_IS1595	289528
DNA/Merlin	pfam	DDE_Tnp_IS1595	PF12762
DNA/MULE	cdd	Peptidase_C48	280975
DNA/MULE	cdd	MULE	287515
DNA/MULE	pfam	Peptidase_C48	PF02902
DNA/MULE	pfam	MULE	PF10551
DNA/MULE-MuDR	cdd	IS285	225865
DNA/MULE-MuDR	cdd	Transposase_mut	279244
DNA/MULE-MuDR	cdd	DBD_Tnp_Mut	281149
DNA/MULE-MuDR	pfam	Transposase_mut	PF00872
DNA/MULE-MuDR	pfam	DBD_Tnp_Mut	PF03108
DNA/P	cdd	Tnp_P_element_C	257152
DNA/P	cdd	Tnp_P_element	288840
DNA/P	pfam	Tnp_P_element	PF12017
DNA/P	pfam	Tnp_P_element_C	PF12596
DNA/PIF-Harbinger	cdd	Plant_tran	203098
DNA/PIF-Harbinger	cdd	DDE_Tnp_1	279886
DNA/PIF-Harbinger	cdd	DDE_Tnp_4	290096
DNA/PIF-Harbinger	pfam	Plant_tran	PF04827
DNA/PIF-Harbinger	pfam	DDE_Tnp_4	PF13359
DNA/PIF-ISL2EU	cdd	YqaJ	286647
DNA/PIF-ISL2EU	pfam	YqaJ	PF09588
DNA/PiggyBac-X	pfam	YqaJ	PF09588
LINE	cdd	rnhA	139967
LINE	cdd	rnhA	178927
LINE	cdd	EEP	197306
LINE	cdd	ExoIII_AP-endo	197307
LINE	cdd	L1-EN	197310
LINE	cdd	R1-I-EN	197311
LINE	cdd	EEP-1	197317
LINE	cdd	ExoIII-like_AP-endo	197320
LINE	cdd	RnhA	223405
LINE	cdd	RT_like	238185
LINE	cdd	RT_Rtv	238823
LINE	cdd	RT_Bac_retron_I	238824
LINE	cdd	RT_nLTR_like	238827
LINE	cdd	RT_G2_intron	238828
LINE	cdd	RT_Bac_retron_II	239569
LINE	cdd	RT_ZFREV_like	239685
LINE	cdd	RNase_H_like	259998
LINE	cdd	RNase_HI_RT_Bel	260005
LINE	cdd	Rnase_HI_RT_non_LTR	260008
LINE	cdd	RNase_HI_bacteria_like	260009
LINE	cdd	RNase_HI_prokaryote_like	260010
LINE	cdd	RNase_HI_like	260011
LINE	cdd	RNase_HI_eukaryote_like	260012
LINE	cdd	RNase_H_Dikarya_like	260014
LINE	cdd	group_II_RT_mat	275209
LINE	cdd	RNase_H	278503
LINE	cdd	RVT_1	278506
LINE	cdd	Exo_endo_phos	281380
LINE	cdd	RVT_3	290192
LINE	cdd	Exo_endo_phos_2	291213
LINE	pfam	RNase_H	PF00075
LINE	pfam	RVT_1	PF00078
LINE	pfam	Exo_endo_phos	PF03372
LINE	pfam	RVT_3	PF13456
LINE	pfam	Exo_endo_phos_2	PF14529
LINE/CR1	cdd	SGNH_hydrolase	238141
LINE/CR1	cdd	sialate_O-acetylesterase_like2	238866
LINE/CR1	cdd	SGNH_hydrolase_like_1	238870
LINE/CR1	cdd	SGNH_hydrolase_like_4	239945
LINE/CR1	cdd	SGNH_hydrolase_like_7	239946
LINE/I	cdd	XthA	223780
LINE/I	cdd	TERT	238826
LINE/L1	cdd	EEP-2	197318
LINE/L1	cdd	Mth212-like_AP-endo	197319
LINE/L1	cdd	Nape_like_AP-endo	197336
LINE/L1	cdd	XthA	223780
LINE/L1	cdd	ElsH	226098
LINE/L1	cdd	TERT	238826
LINE/L1	cdd	xth	273186
LINE/L1	cdd	Transposase_22	281052
LINE/L1	pfam	Transposase_22	PF02994
LINE/L2	cdd	XthA	223780
LINE/L2	cdd	YkfC	225881
LINE/L2	cdd	SGNH_hydrolase	238141
LINE/L2	cdd	Transposase_22	281052
LINE/Penelope	cdd	GIY-YIG_PLEs	198389
LINE/Penelope	cdd	GIY-YIG_HE_Tlr8p_PBC-V_like	198390
LINE/Penelope	cdd	TERT	238826
LINE/Penelope	pfam	GIY-YIG	PF01541
LINE/R2	cdd	Peptidase_C48	280975
LINE/R2	pfam	Peptidase_C48	PF02902
LINE/RTE	cdd	Mth212-like_AP-endo	197319
LINE/RTE	cdd	Nape_like_AP-endo	197336
LINE/RTE	cdd	XthA	223780
LINE/RTE	cdd	sialate_O-acetylesterase_like2	238866
LINE/RTE-ORTE	cdd	OTU	280496
LINE/RTE-ORTE	pfam	OTU	PF02338
LINE/RTE-X	cdd	XynB_like	238871
LTR	cdd	retropepsin_like	133136
LTR	cdd	Smc	224117
LTR	cdd	Tra5	225361
LTR	cdd	RT_like	238185
LTR	cdd	RT_Rtv	238823
LTR	cdd	RT_LTR	238825
LTR	cdd	RT_Bac_retron_II	239569
LTR	cdd	RT_DIRS1	239684
LTR	cdd	RT_ZFREV_like	239685
LTR	cdd	RNase_H_like	259998
LTR	cdd	Rnase_HI_RT_non_LTR	260008
LTR	cdd	RVT_1	278506
LTR	cdd	rve	279057
LTR	cdd	rve_3	290406
LTR	pfam	RVT_1	PF00078
LTR	pfam	rve	PF00665
LTR	pfam	Asp_protease_2	PF13650
LTR	pfam	rve_3	PF13683
LTR/Bhikhari	cdd	SMC_prok_B	274008
LTR/Bhikhari	cdd	SMC_prok_A	274009
LTR/Caulimovirus	cdd	RNase_HI_RT_Ty3	260006
LTR/Caulimovirus	cdd	Cauli_VI	279957
LTR/Caulimovirus	cdd	Peptidase_A3	280345
LTR/Caulimovirus	pfam	Cauli_VI	PF01693
LTR/Copia	cdd	Tra8	225382
LTR/Copia	cdd	RNase_HI_RT_Ty1	260004
LTR/Copia	cdd	RVT_2	285028
LTR/Copia	cdd	DUF4219	290669
LTR/Copia	cdd	gag_pre-integrs	290683
LTR/Copia	cdd	UBN2	290923
LTR/Copia	cdd	rve	279057
LTR/Copia	cdd	RNase_H	278503
LTR/Copia	pfam	rve	PF00665
LTR/Copia	cdd	UBN2_2	290927
LTR/Copia	cdd	UBN2_3	290943
LTR/Copia	pfam	RVT_2	PF07727
LTR/Copia	pfam	DUF4219	PF13961
LTR/Copia	pfam	gag_pre-integrs	PF13976
LTR/Copia	pfam	Retrotran_gag_2	PF14223
LTR/Copia	pfam	Retrotran_gag_3	PF14244
LTR/DIRS	cdd	RT_pepA17	238822
LTR/DIRS	cdd	RNase_HI_RT_Ty3	260006
LTR/DIRS	cdd	RNase_HI_RT_DIRS1	260007
LTR/DIRS	cdd	INT_Cre_C	271180
LTR/DIRS	cdd	INT_RitA_C_like	271188
LTR/DIRS	cdd	INT_C_like_4	271194
LTR/DIRS	cdd	recomb_XerD	274043
LTR/DIRS	cdd	Dam	283515
LTR/DIRS	pfam	Dam	PF05869
LTR/DIRS-Ngaro	cdd	DNA_BRE_C	271175
LTR/DIRS-Ngaro	cdd	INT_Cre_C	271180
LTR/DIRS-Ngaro	cdd	Phage_integrase	278986
LTR/DIRS-Ngaro	cdd	Phage_int_SAM_1	280972
LTR/DIRS-Ngaro	cdd	RVT_3	290192
LTR/DIRS-Ngaro	cdd	Phage_int_SAM_4	290230
LTR/DIRS-Ngaro	pfam	Phage_integrase	PF00589
LTR/DIRS-Ngaro	pfam	Phage_int_SAM_1	PF02899
LTR/DIRS-Ngaro	pfam	RVT_3	PF13456
LTR/DIRS-Ngaro	pfam	Phage_int_SAM_4	PF13495
LTR/Gypsy	cdd	RP_DDI	133146
LTR/Gypsy	cdd	retropepsin_like_LTR_1	133148
LTR/Gypsy	cdd	retropepsin_like_bacteria	133150
LTR/Gypsy	cdd	retropepsin_like_LTR_2	133151
LTR/Gypsy	cdd	RP_Saci_like	133158
LTR/Gypsy	cdd	RP_RTVL_H_like	133159
LTR/Gypsy	cdd	rnhA	139967
LTR/Gypsy	cdd	PRK07238	180903
LTR/Gypsy	cdd	CHROMO	214605
LTR/Gypsy	cdd	RnhA	223405
LTR/Gypsy	cdd	CHROMO	237991
LTR/Gypsy	cdd	RT_pepA17	238822
LTR/Gypsy	cdd	Gypsy	254125
LTR/Gypsy	cdd	RNase_HI_RT_Ty3	260006
LTR/Gypsy	cdd	RNase_HI_RT_DIRS1	260007
LTR/Gypsy	cdd	RNase_HI_prokaryote_like	260010
LTR/Gypsy	cdd	RNase_HI_like	260011
LTR/Gypsy	cdd	RNase_HI_eukaryote_like	260012
LTR/Gypsy	cdd	RNase_H_Dikarya_like	260014
LTR/Gypsy	cdd	SMC_prok_B	274008
LTR/Gypsy	cdd	SMC_prok_A	274009
LTR/Gypsy	cdd	RNase_H	278503
LTR/Gypsy	cdd	RVP	278505
LTR/Gypsy	cdd	Chromo	278797
LTR/Gypsy	cdd	Transposase_28	282101
LTR/Gypsy	cdd	RVP_2	285484
LTR/Gypsy	cdd	PMD	287502
LTR/Gypsy	cdd	Asp_protease_2	290377
LTR/Gypsy	cdd	gag-asp_proteas	290682
LTR/Gypsy	pfam	RVP	PF00077
LTR/Gypsy	pfam	Chromo	PF00385
LTR/Gypsy	pfam	Transposase_28	PF04195
LTR/Gypsy	pfam	Peptidase_A17	PF05380
LTR/Gypsy	pfam	Gypsy	PF07253
LTR/Gypsy	pfam	RVP_2	PF08284
#family	database	dom_name	dom_id
LTR/Gypsy	pfam	PMD	PF10536
LTR/Gypsy	pfam	gag-asp_proteas	PF13975
LTR/Gypsy	pfam	Retrotran_gag_2	PF14223
LTR/Ngaro	cdd	RNase_HI_RT_Ty3	260006
LTR/Ngaro	cdd	RNase_HI_RT_DIRS1	260007
LTR/Ngaro	cdd	INT_Cre_C	271180
LTR/Pao	cdd	RT_pepA17	238822
LTR/Pao	cdd	SMC_prok_B	274008
LTR/Pao	cdd	Peptidase_A17	283123
LTR/Pao	pfam	Peptidase_A17	PF05380
RC/Helitron	cdd	RecD	223581
RC/Helitron	cdd	PIF1	253483
RC/Helitron	cdd	Helitron_like_N	290914
RC/Helitron	pfam	Herpes_Helicase	PF02689
RC/Helitron	pfam	PIF1	PF05970
RC/Helitron	pfam	Helitron_like_N	PF14214
DNA/PiggyBac	pfam	DDE_Tnp_1_7
DNA/PiggyBac	cdd	DDE_Tnp_1_7	290555
DNA/PiggyBac	pfam	DDE_Tnp_1_7	PF13843
DNA/TcMar	cdd	CENPB	197828
DNA/TcMar	cdd	COG3335	225872
DNA/TcMar	cdd	COG3415	225949
DNA/TcMar	cdd	DDE_1	281213
DNA/TcMar	pfam	DDE_1	PF03184
DNA/TcMar	pfam	DDE_3	PF13358
DNA/TcMar	cdd	DDE_3	290095
DNA/TcMar	cdd	Transposase_1	250558
DNA/TcMar	pfam	Transposase_1	PF01359
DNA/TcMar	pfam	DUF4817	PF16087
DNA/TcMar	cdd	DUF4817	292705
DNA/CMC-EnSpm	pfam	DUF4218	PF13960
DNA/CMC-EnSpm	pfam	Transposase_21	PF02992
DNA/CMC-EnSpm	cdd	Transposase_21	281050
DNA/CMC-EnSpm	cdd	DUF4218	290668
DNA/CMC-EnSpm	pfam	Transpos_assoc	PF13963
DNA/CMC-EnSpm	cdd	Transpos_assoc	290671
DNA/CMC-EnSpm	pfam	DUF4216	PF13952
DNA/CMC-EnSpm	cdd	DUF4216	290661
DNA/CMC-EnSpm	pfam	Transposase_24	PF03004
DNA/CMC-EnSpm	pfam	Transposase_23	PF03017
DNA/CMC-EnSpm	cdd	Transposase_24	251669
LTR	pfam	Asp_protease	PF09668

## Sheet: DNA_no_domain_pfam
	domain	T1	pfam_ID	counts	pfam_names	class	all_counts	p	prot_num	observed_freq	expected_counts	score	expected_score	fold_change	pval_binom_test	sort_key
6269	FALSE	DNA	PF07690	7119	MFS_1	Eurotiomycetes, Sordariomycetes, Saccharomycetes, Tremellomycetes, Agaricomycetes, Dothideomycetes, Leotiomycetes, Chytridiomycetes, Pucciniomycetes, Pezizomycetes, Microbotryomycetes, Orbiliomycetes, Ustilaginomycetes, Mixiomycetes, Dacrymycetes, Taphrinomycetes, Glomeromycetes, Exobasidiomycetes, Malasseziomycetes, Microsporidia, Entomophthoromycetes, Monoblepharidomycetes, Xylonomycetes	100975	0.0231009	598628	0.0118922	13829	-2026.61	-5.67452	-1.94253	4.7215e-66	1.94253
412	FALSE	DNA	PF00172	2050	Zn_clus	Eurotiomycetes, Sordariomycetes, Saccharomycetes, Agaricomycetes, Dothideomycetes, Leotiomycetes, Orbiliomycetes, Ustilaginomycetes, Dacrymycetes, Tremellomycetes, Entomophthoromycetes, Xylonomycetes	74638	0.0170756	598628	0.0034245	10222	-4939.42	-5.52648	-4.98631	1.27022e-97	4.98631
4589	FALSE	DNA	PF04082	2417	Fungal_trans	Eurotiomycetes, Sordariomycetes, Saccharomycetes, Agaricomycetes, Dothideomycetes, Leotiomycetes, Pucciniomycetes, Pezizomycetes, Orbiliomycetes, Dacrymycetes, Tremellomycetes, Entomophthoromycetes, Xylonomycetes	62354	0.0142653	598628	0.00403757	8540	-3108.35	-5.43803	-3.53314	4.06328e-55	3.53314
125	FALSE	DNA	PF00067	3932	p450	Eurotiomycetes, Sordariomycetes, Saccharomycetes, Schizosaccharomycetes, Agaricomycetes, Tremellomycetes, Dothideomycetes, Leotiomycetes, Blastocladiomycetes, Malasseziomycetes, Orbiliomycetes, Mixiomycetes, Wallemiomycetes, Ustilaginomycetes, Dacrymycetes, Glomeromycetes, Entomophthoromycetes, Xylonomycetes, Exobasidiomycetes	49086	0.0112298	598628	0.00656835	6722	-693.341	-5.31989	-1.70969	5.02952e-12	1.70969
230	FALSE	DNA	PF00106	2375	adh_short	Eurotiomycetes, Sordariomycetes, Saccharomycetes, Schizosaccharomycetes, Agaricomycetes, Dothideomycetes, Leotiomycetes, Chytridiomycetes, Microbotryomycetes, Orbiliomycetes, Ustilaginomycetes, Mixiomycetes, Wallemiomycetes, Dacrymycetes, Tremellomycetes, Taphrinomycetes, Pneumocystidomycetes, Glomeromycetes, Entomophthoromycetes, Xylonomycetes, Exobasidiomycetes	40617	0.00929231	598628	0.00396741	5563	-1179.69	-5.22624	-2.34216	1.8059e-15	2.34216
186	FALSE	DNA	PF00083	2901	Sugar_tr	Eurotiomycetes, Sordariomycetes, Saccharomycetes, Schizosaccharomycetes, Agaricomycetes, Tremellomycetes, Dothideomycetes, Leotiomycetes, Pucciniomycetes, Pezizomycetes, Microbotryomycetes, Malasseziomycetes, Orbiliomycetes, Ustilaginomycetes, Wallemiomycetes, Dacrymycetes, Taphrinomycetes, Exobasidiomycetes, Entomophthoromycetes, Xylonomycetes	39944	0.00913834	598628	0.00484608	5470	-739.798	-5.2179	-1.88572	2.63323e-10	1.88572
161	FALSE	DNA	PF00076	3184	RRM_1	Eurotiomycetes, Sordariomycetes, Saccharomycetes, Schizosaccharomycetes, Tremellomycetes, Agaricomycetes, Dothideomycetes, Leotiomycetes, Chytridiomycetes, Pucciniomycetes, Blastocladiomycetes, Pezizomycetes, Microbotryomycetes, Malasseziomycetes, Orbiliomycetes, Ustilaginomycetes, Mixiomycetes, Wallemiomycetes, Dacrymycetes, Taphrinomycetes, Pneumocystidomycetes, Glomeromycetes, Cryptomycota, Ex…	39021	0.00892718	598628	0.00531883	5344	-520.11	-5.20634	-1.67841	1.69826e-07	1.67841
8833	FALSE	DNA	PF12937	622	F-box-like	Eurotiomycetes, Saccharomycetes, Sordariomycetes, Agaricomycetes, Dothideomycetes, Pucciniomycetes, Pezizomycetes, Microbotryomycetes, Chytridiomycetes, Tremellomycetes, Orbiliomycetes, Leotiomycetes, Ustilaginomycetes, Wallemiomycetes, Pneumocystidomycetes, Glomeromycetes, Entomophthoromycetes, Dacrymycetes	31055	0.00710473	598628	0.00103904	4253	-2450.52	-5.09308	-6.83776	7.40118e-20	6.83776
10	FALSE	DNA	PF00005	8453	ABC_tran	Eurotiomycetes, Sordariomycetes, Saccharomycetes, Schizosaccharomycetes, Agaricomycetes, Tremellomycetes, Microsporidia, Dothideomycetes, Leotiomycetes, Chytridiomycetes, Pucciniomycetes, Blastocladiomycetes, Microbotryomycetes, Malasseziomycetes, Orbiliomycetes, Ustilaginomycetes, Mixiomycetes, Wallemiomycetes, Dacrymycetes, Taphrinomycetes, Pneumocystidomycetes, Glomeromycetes, Cryptomycota, Ex…	27882	0.00637881	598628	0.0141206	3819	-2106.28	-5.03966	2.21368	6.85113e-32	2.21368
3	FALSE	DNA	PF00004	5771	AAA	Eurotiomycetes, Sordariomycetes, Saccharomycetes, Schizosaccharomycetes, Agaricomycetes, Tremellomycetes, Microsporidia, Dothideomycetes, Leotiomycetes, Chytridiomycetes, Pucciniomycetes, Blastocladiomycetes, Microbotryomycetes, Malasseziomycetes, Orbiliomycetes, Ustilaginomycetes, Mixiomycetes, Wallemiomycetes, Dacrymycetes, Taphrinomycetes, Pneumocystidomycetes, Glomeromycetes, Cryptomycota, Ex…	25779	0.00589769	598628	0.00964038	3531	-604.857	-5.0007	1.6346	5.20624e-08	1.6346
8339	FALSE	DNA	PF11951	469	Fungal_trans_2	Eurotiomycetes, Sordariomycetes, Dothideomycetes, Saccharomycetes, Leotiomycetes, Agaricomycetes	23507	0.0053779	598628	0.000783458	3219	-1857.25	-4.9547	-6.86432	1.05722e-11	6.86432
9323	FALSE	DNA	PF13561	1386	adh_short_C2	Eurotiomycetes, Sordariomycetes, Schizosaccharomycetes, Saccharomycetes, Tremellomycetes, Agaricomycetes, Dothideomycetes, Leotiomycetes, Blastocladiomycetes, Pezizomycetes, Orbiliomycetes, Ustilaginomycetes, Mixiomycetes, Dacrymycetes, Taphrinomycetes, Wallemiomycetes, Microbotryomycetes, Xylonomycetes, Exobasidiomycetes	21457	0.00490891	598628	0.00231529	2939	-517.567	-4.90944	-2.12021	0.000317912	2.12021
2466	FALSE	DNA	PF01494	724	FAD_binding_3	Eurotiomycetes, Sordariomycetes, Agaricomycetes, Dothideomycetes, Leotiomycetes, Orbiliomycetes, Tremellomycetes, Ustilaginomycetes, Monoblepharidomycetes	18829	0.00430768	598628	0.00120943	2579	-942.13	-4.84441	-3.56173	1.02053e-05	3.56173
525	FALSE	DNA	PF00226	457	DnaJ	Sordariomycetes, Saccharomycetes, Eurotiomycetes, Schizosaccharomycetes, Dothideomycetes, Leotiomycetes, Chytridiomycetes, Pucciniomycetes, Malasseziomycetes, Agaricomycetes, Wallemiomycetes, Taphrinomycetes, Ustilaginomycetes, Pneumocystidomycetes, Glomeromycetes, Orbiliomycetes, Tremellomycetes, Entomophthoromycetes, Dacrymycetes, Exobasidiomycetes	15717	0.00359572	598628	0.000763412	2152	-993.672	-4.75431	-4.71006	6.74364e-05	4.71006
210	FALSE	DNA	PF00096	550	zf-C2H2	Eurotiomycetes, Sordariomycetes, Saccharomycetes, Tremellomycetes, Dothideomycetes, Leotiomycetes, Pucciniomycetes, Chytridiomycetes, Orbiliomycetes, Microsporidia, Dacrymycetes, Agaricomycetes, Glomeromycetes, Cryptomycota, Entomophthoromycetes, Xylonomycetes	15364	0.00351496	598628	0.000918768	2104	-822.286	-4.74302	-3.82573	0.000312862	3.82573
432	FALSE	DNA	PF00176	982	SNF2_N	Eurotiomycetes, Sordariomycetes, Saccharomycetes, Schizosaccharomycetes, Tremellomycetes, Agaricomycetes, Leotiomycetes, Chytridiomycetes, Pucciniomycetes, Microsporidia, Orbiliomycetes, Mixiomycetes, Wallemiomycetes, Ustilaginomycetes, Dacrymycetes, Dothideomycetes, Microbotryomycetes, Pneumocystidomycetes, Malasseziomycetes, Glomeromycetes, Exobasidiomycetes, Entomophthoromycetes, Monoblepharid…	14745	0.00337334	598628	0.00164042	2019	-334.666	-4.7225	-2.05639	0.0274497	2.05639
1120	FALSE	DNA	PF00561	399	Abhydrolase_1	Sordariomycetes, Eurotiomycetes, Leotiomycetes, Dothideomycetes, Malasseziomycetes, Agaricomycetes, Pucciniomycetes, Orbiliomycetes, Ustilaginomycetes, Dacrymycetes, Taphrinomycetes, Wallemiomycetes, Glomeromycetes, Saccharomycetes, Exobasidiomycetes, Entomophthoromycetes	14258	0.00326193	598628	0.000666524	1953	-926.005	-4.70593	-4.89394	0.000314394	4.89394
1349	FALSE	DNA	PF00664	4924	ABC_membrane	Eurotiomycetes, Sordariomycetes, Saccharomycetes, Schizosaccharomycetes, Agaricomycetes, Tremellomycetes, Microsporidia, Dothideomycetes, Leotiomycetes, Chytridiomycetes, Blastocladiomycetes, Pucciniomycetes, Microbotryomycetes, Malasseziomycetes, Orbiliomycetes, Ustilaginomycetes, Mixiomycetes, Wallemiomycetes, Dacrymycetes, Taphrinomycetes, Pneumocystidomycetes, Glomeromycetes, Cryptomycota, Ex…	13403	0.00306632	598628	0.00822548	1836	-1783.55	-4.67517	2.68252	1.44628e-14	2.68252
5571	FALSE	DNA	PF05729	3693	NACHT	Eurotiomycetes, Sordariomycetes, Agaricomycetes, Dothideomycetes, Leotiomycetes, Orbiliomycetes, Dacrymycetes, Xylonomycetes	13010	0.00297641	598628	0.00616911	1782	-788.439	-4.66026	2.07267	5.01045e-06	2.07267
406	FALSE	DNA	PF00171	3879	Aldedh	Eurotiomycetes, Sordariomycetes, Saccharomycetes, Schizosaccharomycetes, Tremellomycetes, Agaricomycetes, Dothideomycetes, Leotiomycetes, Chytridiomycetes, Pucciniomycetes, Blastocladiomycetes, Pezizomycetes, Microbotryomycetes, Malasseziomycetes, Orbiliomycetes, Ustilaginomycetes, Mixiomycetes, Wallemiomycetes, Dacrymycetes, Taphrinomycetes, Glomeromycetes, Cryptomycota, Exobasidiomycetes, Micro…	12685	0.00290206	598628	0.00647982	1737	-983.039	-4.64751	2.23283	2.20957e-07	2.23283
441	FALSE	DNA	PF00179	547	UQ_con	Eurotiomycetes, Schizosaccharomycetes, Saccharomycetes, Tremellomycetes, Sordariomycetes, Agaricomycetes, Dothideomycetes, Chytridiomycetes, Pucciniomycetes, Microsporidia, Microbotryomycetes, Leotiomycetes, Wallemiomycetes, Ustilaginomycetes, Dacrymycetes, Pneumocystidomycetes, Glomeromycetes, Orbiliomycetes, Cryptomycota, Entomophthoromycetes, Monoblepharidomycetes, Xylonomycetes	12141	0.0027776	598628	0.000913756	1663	-512.72	-4.62581	-3.03976	0.0156204	3.03976
284	FALSE	DNA	PF00122	3511	E1-E2_ATPase	Eurotiomycetes, Sordariomycetes, Saccharomycetes, Schizosaccharomycetes, Agaricomycetes, Tremellomycetes, Dothideomycetes, Leotiomycetes, Chytridiomycetes, Pucciniomycetes, Blastocladiomycetes, Microbotryomycetes, Malasseziomycetes, Microsporidia, Orbiliomycetes, Ustilaginomycetes, Mixiomycetes, Wallemiomycetes, Dacrymycetes, Taphrinomycetes, Pneumocystidomycetes, Glomeromycetes, Cryptomycota, Ex…	11989	0.00274283	598628	0.00586508	1642	-807.312	-4.61945	2.13833	8.53465e-06	2.13833
1441	FALSE	DNA	PF00702	3297	Hydrolase	Eurotiomycetes, Sordariomycetes, Saccharomycetes, Schizosaccharomycetes, Agaricomycetes, Tremellomycetes, Dothideomycetes, Leotiomycetes, Chytridiomycetes, Pucciniomycetes, Blastocladiomycetes, Microbotryomycetes, Malasseziomycetes, Microsporidia, Orbiliomycetes, Ustilaginomycetes, Mixiomycetes, Wallemiomycetes, Dacrymycetes, Taphrinomycetes, Pneumocystidomycetes, Glomeromycetes, Cryptomycota, Ex…	11518	0.00263507	598628	0.00550759	1577	-718.477	-4.59937	2.09011	5.12395e-05	2.09011
2214	FALSE	DNA	PF01266	267	DAO	Eurotiomycetes, Sordariomycetes, Leotiomycetes, Saccharomycetes, Tremellomycetes, Dothideomycetes, Ustilaginomycetes, Agaricomycetes	11037	0.00252503	598628	0.00044602	1512	-786.68	-4.57839	-5.66125	0.00565685	5.66125
8624	FALSE	DNA	PF12697	491	Abhydrolase_6	Eurotiomycetes, Sordariomycetes, Agaricomycetes, Dothideomycetes, Pucciniomycetes, Leotiomycetes, Saccharomycetes, Ustilaginomycetes, Entomophthoromycetes	10785	0.00246738	598628	0.000820209	1477	-450.109	-4.56664	-3.00823	0.0388378	3.00823
6391	FALSE	DNA	PF07859	436	Abhydrolase_3	Eurotiomycetes, Dothideomycetes, Sordariomycetes, Pucciniomycetes, Ustilaginomycetes, Leotiomycetes, Wallemiomycetes, Agaricomycetes, Glomeromycetes	10670	0.00244107	598628	0.000728332	1461	-502.817	-4.56124	-3.35159	0.0298337	3.35159
70	FALSE	DNA	PF00026	122	Asp	Sordariomycetes, Chytridiomycetes, Eurotiomycetes, Dothideomycetes, Leotiomycetes, Mixiomycetes, Tremellomycetes, Orbiliomycetes, Agaricomycetes	10433	0.00238685	598628	0.000203799	1429	-1011.39	-4.55018	-11.7118	0.00332671	11.7118
9415	FALSE	DNA	PF13639	347	zf-RING_2	Sordariomycetes, Eurotiomycetes, Agaricomycetes, Saccharomycetes, Chytridiomycetes, Dothideomycetes, Microsporidia, Ustilaginomycetes, Glomeromycetes, Leotiomycetes, Pucciniomycetes, Entomophthoromycetes	10285	0.00235299	598628	0.000579659	1409	-580.204	-4.5432	-4.05927	0.0231672	4.05927
1496	FALSE	DNA	PF00732	39	GMC_oxred_N	Eurotiomycetes, Sordariomycetes, Pucciniomycetes, Dothideomycetes, Agaricomycetes, Leotiomycetes	9546	0.00218392	598628	6.5149e-05	1307	-1135.48	-4.5057	-33.522	0.0046322	33.522
2360	FALSE	DNA	PF01423	109	LSM	Schizosaccharomycetes, Eurotiomycetes, Saccharomycetes, Sordariomycetes, Malasseziomycetes, Chytridiomycetes, Agaricomycetes, Tremellomycetes, Dacrymycetes, Taphrinomycetes, Pneumocystidomycetes, Dothideomycetes, Wallemiomycetes, Glomeromycetes, Cryptomycota, Leotiomycetes, Exobasidiomycetes	9455	0.0021631	598628	0.000182083	1295	-920.579	-4.50106	-11.8798	0.00910836	11.8798
5340	FALSE	DNA	PF05199	38	GMC_oxred_C	Eurotiomycetes, Agaricomycetes, Sordariomycetes, Pucciniomycetes, Dothideomycetes, Leotiomycetes	9436	0.00215876	598628	6.34785e-05	1292	-1124.34	-4.49993	-34.0077	0.00521517	34.0077
1267	FALSE	DNA	PF00628	192	PHD	Eurotiomycetes, Sordariomycetes, Leotiomycetes, Dothideomycetes, Blastocladiomycetes, Chytridiomycetes, Tremellomycetes, Agaricomycetes, Malasseziomycetes, Ustilaginomycetes, Glomeromycetes, Cryptomycota, Saccharomycetes, Orbiliomycetes, Pucciniomycetes, Entomophthoromycetes, Xylonomycetes, Exobasidiomycetes	8829	0.00201989	598628	0.000320733	1209	-668.259	-4.46678	-6.29772	0.0315359	6.29772
1579	FALSE	DNA	PF00787	135	PX	Schizosaccharomycetes, Saccharomycetes, Tremellomycetes, Agaricomycetes, Eurotiomycetes, Sordariomycetes, Malasseziomycetes, Ustilaginomycetes, Mixiomycetes, Wallemiomycetes, Pneumocystidomycetes, Glomeromycetes, Dothideomycetes, Leotiomycetes, Microsporidia, Dacrymycetes, Exobasidiomycetes	8241	0.00188537	598628	0.000225516	1129	-711.16	-4.43267	-8.36024	0.0369361	8.36024
248	FALSE	DNA	PF00109	2474	ketoacyl-synt	Eurotiomycetes, Sordariomycetes, Saccharomycetes, Schizosaccharomycetes, Agaricomycetes, Dothideomycetes, Leotiomycetes, Chytridiomycetes, Pucciniomycetes, Blastocladiomycetes, Microbotryomycetes, Orbiliomycetes, Ustilaginomycetes, Mixiomycetes, Wallemiomycetes, Dacrymycetes, Pneumocystidomycetes, Cryptomycota, Malasseziomycetes, Entomophthoromycetes, Xylonomycetes, Exobasidiomycetes	7151	0.001636	598628	0.00413278	979	-804.7	-4.36154	2.52616	0.000573574	2.52616
1430	FALSE	DNA	PF00698	2510	Acyl_transf_1	Eurotiomycetes, Sordariomycetes, Saccharomycetes, Schizosaccharomycetes, Tremellomycetes, Agaricomycetes, Dothideomycetes, Leotiomycetes, Chytridiomycetes, Pucciniomycetes, Blastocladiomycetes, Microbotryomycetes, Ustilaginomycetes, Mixiomycetes, Wallemiomycetes, Dacrymycetes, Taphrinomycetes, Exobasidiomycetes, Malasseziomycetes, Xylonomycetes	6995	0.00160031	598628	0.00419292	958	-872.473	-4.35065	2.62007	0.000319892	2.62007
3590	FALSE	DNA	PF02801	2449	Ketoacyl-synt_C	Eurotiomycetes, Sordariomycetes, Saccharomycetes, Schizosaccharomycetes, Agaricomycetes, Dothideomycetes, Leotiomycetes, Chytridiomycetes, Pucciniomycetes, Blastocladiomycetes, Microbotryomycetes, Orbiliomycetes, Ustilaginomycetes, Mixiomycetes, Wallemiomycetes, Dacrymycetes, Pneumocystidomycetes, Cryptomycota, Glomeromycetes, Malasseziomycetes, Entomophthoromycetes, Xylonomycetes, Exobasidiomyce…	6944	0.00158864	598628	0.00409102	951	-825.251	-4.34699	2.57517	0.000554684	2.57517
274	FALSE	DNA	PF00118	2935	Cpn60_TCP1	Eurotiomycetes, Sordariomycetes, Saccharomycetes, Schizosaccharomycetes, Tremellomycetes, Microsporidia, Agaricomycetes, Dothideomycetes, Leotiomycetes, Chytridiomycetes, Pucciniomycetes, Blastocladiomycetes, Pezizomycetes, Microbotryomycetes, Malasseziomycetes, Orbiliomycetes, Ustilaginomycetes, Mixiomycetes, Wallemiomycetes, Dacrymycetes, Taphrinomycetes, Pneumocystidomycetes, Glomeromycetes, C…	6734	0.0015406	598628	0.00490288	922	-1393.26	-4.33156	3.18245	1.32393e-06	3.18245
1919	FALSE	DNA	PF01061	2515	ABC2_membrane	Eurotiomycetes, Sordariomycetes, Saccharomycetes, Schizosaccharomycetes, Tremellomycetes, Agaricomycetes, Dothideomycetes, Leotiomycetes, Pucciniomycetes, Blastocladiomycetes, Microbotryomycetes, Malasseziomycetes, Chytridiomycetes, Orbiliomycetes, Ustilaginomycetes, Mixiomycetes, Wallemiomycetes, Dacrymycetes, Taphrinomycetes, Exobasidiomycetes, Xylonomycetes	6600	0.00150994	598628	0.00420127	904	-969.542	-4.3217	2.78241	0.000171307	2.78241
1776	FALSE	DNA	PF00933	2119	Glyco_hydro_3	Eurotiomycetes, Sordariomycetes, Saccharomycetes, Agaricomycetes, Tremellomycetes, Dothideomycetes, Leotiomycetes, Pucciniomycetes, Microbotryomycetes, Malasseziomycetes, Chytridiomycetes, Orbiliomycetes, Ustilaginomycetes, Wallemiomycetes, Dacrymycetes, Taphrinomycetes, Exobasidiomycetes, Monoblepharidomycetes, Xylonomycetes	6170	0.00141157	598628	0.00353976	845	-680.231	-4.288	2.50768	0.00441551	2.50768
9067	FALSE	DNA	PF13374	2116	TPR_10	Eurotiomycetes, Sordariomycetes, Agaricomycetes, Leotiomycetes, Dothideomycetes, Pezizomycetes, Orbiliomycetes, Monoblepharidomycetes, Xylonomycetes, Dacrymycetes	6081	0.0013912	598628	0.00353475	833	-696.05	-4.28088	2.54078	0.00408213	2.54078
781	FALSE	DNA	PF00350	1864	Dynamin_N	Eurotiomycetes, Sordariomycetes, Saccharomycetes, Schizosaccharomycetes, Tremellomycetes, Microsporidia, Agaricomycetes, Dothideomycetes, Leotiomycetes, Chytridiomycetes, Pucciniomycetes, Blastocladiomycetes, Microbotryomycetes, Malasseziomycetes, Orbiliomycetes, Ustilaginomycetes, Mixiomycetes, Wallemiomycetes, Dacrymycetes, Taphrinomycetes, Pneumocystidomycetes, Glomeromycetes, Cryptomycota, Ex…	5980	0.0013681	598628	0.00311379	819	-493.566	-4.2724	2.276	0.0260287	2.276
2922	FALSE	DNA	PF01915	2099	Glyco_hydro_3_C	Eurotiomycetes, Sordariomycetes, Saccharomycetes, Agaricomycetes, Tremellomycetes, Dothideomycetes, Leotiomycetes, Pucciniomycetes, Microbotryomycetes, Malasseziomycetes, Chytridiomycetes, Orbiliomycetes, Ustilaginomycetes, Wallemiomycetes, Dacrymycetes, Taphrinomycetes, Exobasidiomycetes, Monoblepharidomycetes, Xylonomycetes	5617	0.00128505	598628	0.00350635	769	-783.419	-4.241	2.72857	0.00271905	2.72857
8980	FALSE	DNA	PF13246	1705	Cation_ATPase	Eurotiomycetes, Sordariomycetes, Saccharomycetes, Schizosaccharomycetes, Agaricomycetes, Dothideomycetes, Leotiomycetes, Tremellomycetes, Blastocladiomycetes, Pucciniomycetes, Microbotryomycetes, Malasseziomycetes, Chytridiomycetes, Microsporidia, Orbiliomycetes, Ustilaginomycetes, Mixiomycetes, Wallemiomycetes, Taphrinomycetes, Pneumocystidomycetes, Glomeromycetes, Cryptomycota, Exobasidiomycete…	5350	0.00122397	598628	0.00284818	733	-473.144	-4.21707	2.32701	0.0424919	2.32701
10050	FALSE	DNA	PF14765	1926	PS-DH	Eurotiomycetes, Sordariomycetes, Agaricomycetes, Dothideomycetes, Leotiomycetes, Malasseziomycetes, Xylonomycetes, Exobasidiomycetes	5322	0.00121756	598628	0.00321736	729	-680.279	-4.21429	2.64246	0.0083287	2.64246
855	FALSE	DNA	PF00394	1689	Cu-oxidase	Eurotiomycetes, Sordariomycetes, Saccharomycetes, Schizosaccharomycetes, Dothideomycetes, Leotiomycetes, Pucciniomycetes, Orbiliomycetes, Ustilaginomycetes, Agaricomycetes, Malasseziomycetes, Tremellomycetes, Monoblepharidomycetes, Xylonomycetes	5260	0.00120338	598628	0.00282145	720	-476.024	-4.20818	2.34461	0.0435164	2.34461
10336	FALSE	DNA	PF16197	1874	KAsynt_C_assoc	Eurotiomycetes, Sordariomycetes, Agaricomycetes, Dothideomycetes, Leotiomycetes, Glomeromycetes, Malasseziomycetes, Xylonomycetes, Exobasidiomycetes	5112	0.00116952	598628	0.00313049	700	-677.083	-4.19402	2.67674	0.0100122	2.67674
9790	FALSE	DNA	PF14310	1951	Fn3-like	Eurotiomycetes, Sordariomycetes, Saccharomycetes, Agaricomycetes, Tremellomycetes, Dothideomycetes, Leotiomycetes, Pucciniomycetes, Malasseziomycetes, Chytridiomycetes, Orbiliomycetes, Ustilaginomycetes, Wallemiomycetes, Dacrymycetes, Taphrinomycetes, Microbotryomycetes, Exobasidiomycetes, Monoblepharidomycetes, Xylonomycetes	5019	0.00114824	598628	0.00325912	687	-777.744	-4.18475	2.83836	0.00482115	2.83836
1896	FALSE	DNA	PF01048	2361	PNP_UDP_1	Eurotiomycetes, Sordariomycetes, Saccharomycetes, Schizosaccharomycetes, Dothideomycetes, Chytridiomycetes, Malasseziomycetes, Orbiliomycetes, Leotiomycetes, Wallemiomycetes, Agaricomycetes, Tremellomycetes, Ustilaginomycetes, Dacrymycetes, Glomeromycetes, Cryptomycota, Exobasidiomycetes, Microbotryomycetes, Entomophthoromycetes, Monoblepharidomycetes, Xylonomycetes	4512	0.00103225	598628	0.00394402	618	-1429.1	-4.1318	3.8208	3.90444e-05	3.8208
5860	FALSE	DNA	PF06422	2455	PDR_CDR	Eurotiomycetes, Sordariomycetes, Saccharomycetes, Schizosaccharomycetes, Tremellomycetes, Agaricomycetes, Dothideomycetes, Leotiomycetes, Pucciniomycetes, Microbotryomycetes, Malasseziomycetes, Chytridiomycetes, Orbiliomycetes, Ustilaginomycetes, Mixiomycetes, Wallemiomycetes, Dacrymycetes, Taphrinomycetes, Exobasidiomycetes, Xylonomycetes	4451	0.00101829	598628	0.00410104	610	-1582.34	-4.12544	4.02737	1.14452e-05	4.02737
7057	FALSE	DNA	PF08659	1602	KR	Eurotiomycetes, Sordariomycetes, Dothideomycetes, Leotiomycetes, Agaricomycetes, Xylonomycetes, Exobasidiomycetes	4382	0.00100251	598628	0.00267612	600	-576.52	-4.11705	2.66942	0.0349624	2.66942
446	FALSE	DNA	PF00180	1749	Iso_dh	Eurotiomycetes, Sordariomycetes, Saccharomycetes, Schizosaccharomycetes, Tremellomycetes, Agaricomycetes, Dothideomycetes, Leotiomycetes, Chytridiomycetes, Pucciniomycetes, Blastocladiomycetes, Microbotryomycetes, Malasseziomycetes, Orbiliomycetes, Ustilaginomycetes, Mixiomycetes, Wallemiomycetes, Dacrymycetes, Taphrinomycetes, Pneumocystidomycetes, Glomeromycetes, Cryptomycota, Exobasidiomycetes…	4299	0.00098352	598628	0.00292168	589	-749.81	-4.10785	2.97064	0.0111373	2.97064
1873	FALSE	DNA	PF01031	1786	Dynamin_M	Eurotiomycetes, Sordariomycetes, Saccharomycetes, Schizosaccharomycetes, Tremellomycetes, Microsporidia, Agaricomycetes, Dothideomycetes, Leotiomycetes, Chytridiomycetes, Pucciniomycetes, Blastocladiomycetes, Microbotryomycetes, Malasseziomycetes, Orbiliomycetes, Ustilaginomycetes, Mixiomycetes, Wallemiomycetes, Dacrymycetes, Taphrinomycetes, Pneumocystidomycetes, Glomeromycetes, Cryptomycota, Ex…	4181	0.000956524	598628	0.00298349	573	-824.146	-4.09419	3.11909	0.00730622	3.11909
1513	FALSE	DNA	PF00735	1742	Septin	Eurotiomycetes, Sordariomycetes, Saccharomycetes, Schizosaccharomycetes, Tremellomycetes, Agaricomycetes, Dothideomycetes, Leotiomycetes, Chytridiomycetes, Pucciniomycetes, Blastocladiomycetes, Microbotryomycetes, Malasseziomycetes, Orbiliomycetes, Ustilaginomycetes, Mixiomycetes, Wallemiomycetes, Dacrymycetes, Taphrinomycetes, Pneumocystidomycetes, Glomeromycetes, Cryptomycota, Exobasidiomycetes…	4076	0.000932502	598628	0.00290999	558	-804.496	-4.08085	3.12062	0.00926227	3.12062
9873	FALSE	DNA	PF14510	2068	ABC_trans_N	Eurotiomycetes, Sordariomycetes, Saccharomycetes, Schizosaccharomycetes, Agaricomycetes, Tremellomycetes, Dothideomycetes, Leotiomycetes, Pucciniomycetes, Microbotryomycetes, Malasseziomycetes, Chytridiomycetes, Orbiliomycetes, Ustilaginomycetes, Mixiomycetes, Wallemiomycetes, Dacrymycetes, Taphrinomycetes, Exobasidiomycetes, Xylonomycetes	3653	0.000835729	598628	0.00345457	500	-1373.88	-4.02608	4.1336	0.000271608	4.1336
120	FALSE	DNA	PF00063	2444	Myosin_head	Eurotiomycetes, Sordariomycetes, Saccharomycetes, Schizosaccharomycetes, Agaricomycetes, Tremellomycetes, Dothideomycetes, Leotiomycetes, Chytridiomycetes, Pucciniomycetes, Blastocladiomycetes, Pezizomycetes, Microbotryomycetes, Malasseziomycetes, Microsporidia, Orbiliomycetes, Ustilaginomycetes, Mixiomycetes, Wallemiomycetes, Dacrymycetes, Taphrinomycetes, Pneumocystidomycetes, Glomeromycetes, C…	3185	0.000728661	598628	0.00408267	436	-2212.13	-3.95763	5.60298	1.415e-06	5.60298
10367	FALSE	DNA	PF16212	1365	PhoLip_ATPase_C	Eurotiomycetes, Sordariomycetes, Saccharomycetes, Schizosaccharomycetes, Agaricomycetes, Dothideomycetes, Leotiomycetes, Tremellomycetes, Chytridiomycetes, Blastocladiomycetes, Pucciniomycetes, Microbotryomycetes, Malasseziomycetes, Microsporidia, Orbiliomycetes, Ustilaginomycetes, Mixiomycetes, Wallemiomycetes, Dacrymycetes, Taphrinomycetes, Pneumocystidomycetes, Glomeromycetes, Cryptomycota, Ex…	2899	0.00066323	598628	0.00228021	397	-722.981	-3.91079	3.43805	0.0437007	3.43805
3813	FALSE	DNA	PF03033	1255	Glyco_transf_28	Eurotiomycetes, Sordariomycetes, Saccharomycetes, Tremellomycetes, Agaricomycetes, Dothideomycetes, Leotiomycetes, Chytridiomycetes, Pucciniomycetes, Blastocladiomycetes, Microbotryomycetes, Orbiliomycetes, Ustilaginomycetes, Mixiomycetes, Wallemiomycetes, Dacrymycetes, Taphrinomycetes, Cryptomycota, Exobasidiomycetes, Entomophthoromycetes, Xylonomycetes	2071	0.000473801	598628	0.00209646	284	-900.364	-3.74372	4.42477	0.0427492	4.42477
3745	FALSE	DNA	PF02933	1166	CDC48_2	Eurotiomycetes, Sordariomycetes, Saccharomycetes, Schizosaccharomycetes, Tremellomycetes, Agaricomycetes, Dothideomycetes, Leotiomycetes, Chytridiomycetes, Pucciniomycetes, Blastocladiomycetes, Microbotryomycetes, Malasseziomycetes, Orbiliomycetes, Ustilaginomycetes, Mixiomycetes, Wallemiomycetes, Dacrymycetes, Taphrinomycetes, Pneumocystidomycetes, Glomeromycetes, Cryptomycota, Exobasidiomycetes…	1172	0.000268129	598628	0.00194779	161	-1311.96	-3.46077	7.26437	0.0341237	7.26437

## Sheet: LINE_no_domain_pfam
	domain	T1	pfam_ID	counts	pfam_names	class	all_counts	p	prot_num	observed_freq	expected_counts	score	expected_score	fold_change	pval_binom_test	sort_key
6270	FALSE	LINE	PF07690	450	MFS_1	Eurotiomycetes, Sordariomycetes, Tremellomycetes, Leotiomycetes, Chytridiomycetes, Dothideomycetes, Agaricomycetes, Saccharomycetes, Orbiliomycetes, Entomophthoromycetes, Xylonomycetes	100975	0.0231009	135707	0.00331597	3135	-1842.43	-4.93247	-6.96658	7.22679e-47	6.96658
134	FALSE	LINE	PF00069	3547	Pkinase	Eurotiomycetes, Sordariomycetes, Saccharomycetes, Schizosaccharomycetes, Agaricomycetes, Tremellomycetes, Microsporidia, Dothideomycetes, Leotiomycetes, Chytridiomycetes, Pucciniomycetes, Blastocladiomycetes, Microbotryomycetes, Malasseziomycetes, Orbiliomycetes, Ustilaginomycetes, Mixiomycetes, Wallemiomycetes, Dacrymycetes, Taphrinomycetes, Pneumocystidomycetes, Glomeromycetes, Cryptomycota, Ex…	85724	0.0196118	135707	0.0261372	2661	-141.2	-4.85234	1.33273	9.56992e-06	1.33273
413	FALSE	LINE	PF00172	409	Zn_clus	Sordariomycetes, Saccharomycetes, Eurotiomycetes, Agaricomycetes, Dothideomycetes, Leotiomycetes, Tremellomycetes, Microbotryomycetes, Ustilaginomycetes, Xylonomycetes, Exobasidiomycetes	74638	0.0170756	135707	0.00301385	2317	-1216.4	-4.7844	-5.66572	4.92639e-24	5.66572
872	FALSE	LINE	PF00400	2566	WD40	Eurotiomycetes, Sordariomycetes, Saccharomycetes, Schizosaccharomycetes, Agaricomycetes, Tremellomycetes, Dothideomycetes, Leotiomycetes, Chytridiomycetes, Blastocladiomycetes, Pucciniomycetes, Microbotryomycetes, Malasseziomycetes, Orbiliomycetes, Ustilaginomycetes, Mixiomycetes, Wallemiomycetes, Dacrymycetes, Taphrinomycetes, Microsporidia, Pneumocystidomycetes, Glomeromycetes, Exobasidiomycete…	67043	0.015338	135707	0.0189084	2081	-58.1793	-4.73161	1.23278	0.0314344	1.23278
4590	FALSE	LINE	PF04082	266	Fungal_trans	Eurotiomycetes, Sordariomycetes, Dothideomycetes, Leotiomycetes, Tremellomycetes, Saccharomycetes, Agaricomycetes, Microbotryomycetes, Xylonomycetes, Exobasidiomycetes	62354	0.0142653	135707	0.00196011	1936	-1156.02	-4.69599	-7.27781	1.41876e-18	7.27781
126	FALSE	LINE	PF00067	152	p450	Eurotiomycetes, Sordariomycetes, Agaricomycetes, Leotiomycetes, Saccharomycetes, Dothideomycetes	49086	0.0112298	135707	0.00112006	1524	-1032	-4.57789	-10.0261	8.96237e-13	10.0261
621	FALSE	LINE	PF00271	553	Helicase_C	Eurotiomycetes, Sordariomycetes, Saccharomycetes, Tremellomycetes, Agaricomycetes, Dothideomycetes, Pucciniomycetes, Blastocladiomycetes, Microbotryomycetes, Malasseziomycetes, Chytridiomycetes, Orbiliomycetes, Leotiomycetes, Mixiomycetes, Microsporidia, Dacrymycetes, Taphrinomycetes, Ustilaginomycetes, Glomeromycetes, Exobasidiomycetes, Pneumocystidomycetes, Monoblepharidomycetes, Xylonomycetes	45095	0.0103168	135707	0.00407496	1400	-340.111	-4.53593	-2.53175	2.55623e-05	2.53175
231	FALSE	LINE	PF00106	280	adh_short	Eurotiomycetes, Agaricomycetes, Dothideomycetes, Sordariomycetes, Leotiomycetes, Orbiliomycetes, Entomophthoromycetes	40617	0.00929231	135707	0.00206327	1261	-566.967	-4.48417	-4.50368	6.91895e-07	4.50368
187	FALSE	LINE	PF00083	318	Sugar_tr	Eurotiomycetes, Schizosaccharomycetes, Saccharomycetes, Sordariomycetes, Dothideomycetes, Tremellomycetes, Malasseziomycetes, Leotiomycetes, Agaricomycetes, Microbotryomycetes, Pneumocystidomycetes, Ustilaginomycetes, Entomophthoromycetes	39944	0.00913834	135707	0.00234328	1240	-496.316	-4.47586	-3.8998	3.60948e-06	3.8998
162	FALSE	LINE	PF00076	122	RRM_1	Saccharomycetes, Eurotiomycetes, Schizosaccharomycetes, Sordariomycetes, Chytridiomycetes, Agaricomycetes, Dothideomycetes, Glomeromycetes, Leotiomycetes, Pneumocystidomycetes, Exobasidiomycetes	39021	0.00892718	135707	0.000898996	1211	-817.142	-4.46422	-9.93017	2.52839e-08	9.93017
8834	FALSE	LINE	PF12937	289	F-box-like	Eurotiomycetes, Sordariomycetes, Tremellomycetes, Agaricomycetes, Leotiomycetes, Dothideomycetes, Ustilaginomycetes, Wallemiomycetes, Taphrinomycetes, Glomeromycetes, Orbiliomycetes, Microsporidia, Malasseziomycetes	31055	0.00710473	135707	0.00212959	964	-332.405	-4.35102	-3.3362	0.00120891	3.3362
614	FALSE	LINE	PF00270	398	DEAD	Eurotiomycetes, Sordariomycetes, Saccharomycetes, Agaricomycetes, Dothideomycetes, Pucciniomycetes, Blastocladiomycetes, Microbotryomycetes, Malasseziomycetes, Chytridiomycetes, Orbiliomycetes, Leotiomycetes, Mixiomycetes, Dacrymycetes, Tremellomycetes, Taphrinomycetes, Ustilaginomycetes, Glomeromycetes, Exobasidiomycetes, Pneumocystidomycetes, Monoblepharidomycetes, Xylonomycetes	28538	0.00652889	135707	0.00293279	886	-174.296	-4.30912	-2.22617	0.0298996	2.22617
8340	FALSE	LINE	PF11951	99	Fungal_trans_2	Sordariomycetes, Eurotiomycetes, Dothideomycetes, Saccharomycetes, Leotiomycetes	23507	0.0053779	135707	0.000729513	730	-437.738	-4.2129	-7.37191	0.00283819	7.37191
1043	FALSE	LINE	PF00501	1221	AMP-binding	Eurotiomycetes, Sordariomycetes, Saccharomycetes, Schizosaccharomycetes, Agaricomycetes, Dothideomycetes, Leotiomycetes, Pucciniomycetes, Blastocladiomycetes, Pezizomycetes, Malasseziomycetes, Chytridiomycetes, Orbiliomycetes, Mixiomycetes, Tremellomycetes, Microbotryomycetes, Ustilaginomycetes, Exobasidiomycetes, Xylonomycetes, Dacrymycetes	23247	0.00531842	135707	0.00899733	722	-148.081	-4.20744	1.69173	0.0253898	1.69173
9324	FALSE	LINE	PF13561	192	adh_short_C2	Eurotiomycetes, Sordariomycetes, Dothideomycetes, Agaricomycetes, Taphrinomycetes, Saccharomycetes, Leotiomycetes, Entomophthoromycetes	21457	0.00490891	135707	0.00141481	666	-239.694	-4.16727	-3.46965	0.0363846	3.46965
2467	FALSE	LINE	PF01494	44	FAD_binding_3	Dothideomycetes, Sordariomycetes, Eurotiomycetes, Agaricomycetes, Leotiomycetes, Saccharomycetes	18829	0.00430768	135707	0.000324228	585	-430.659	-4.10288	-13.286	0.0134771	13.286
570	FALSE	LINE	PF00248	26	Aldo_ket_red	Saccharomycetes, Malasseziomycetes, Sordariomycetes, Agaricomycetes, Leotiomycetes, Eurotiomycetes	16486	0.00377165	135707	0.000191589	512	-411.784	-4.0364	-19.6861	0.0308486	19.6861
526	FALSE	LINE	PF00226	4	DnaJ	Eurotiomycetes, Sordariomycetes, Leotiomycetes	15717	0.00359572	135707	2.94753e-05	488	-467.246	-4.01247	-121.991	0.0316865	121.991
346	FALSE	LINE	PF00149	1156	Metallophos	Eurotiomycetes, Sordariomycetes, Saccharomycetes, Schizosaccharomycetes, Tremellomycetes, Agaricomycetes, Dothideomycetes, Leotiomycetes, Blastocladiomycetes, Microbotryomycetes, Malasseziomycetes, Pucciniomycetes, Orbiliomycetes, Ustilaginomycetes, Mixiomycetes, Wallemiomycetes, Dacrymycetes, Taphrinomycetes, Pneumocystidomycetes, Glomeromycetes, Entomophthoromycetes, Monoblepharidomycetes, Xylo…	14393	0.00329281	135707	0.00851835	447	-395.917	-3.96878	2.58695	0.000604385	2.58695
1107	FALSE	LINE	PF00550	1323	PP-binding	Eurotiomycetes, Sordariomycetes, Dothideomycetes, Leotiomycetes, Pucciniomycetes, Orbiliomycetes, Agaricomycetes, Xylonomycetes	12092	0.00276639	135707	0.00974894	375	-726.722	-3.88147	3.52406	1.79041e-06	3.52406
285	FALSE	LINE	PF00122	1315	E1-E2_ATPase	Eurotiomycetes, Sordariomycetes, Saccharomycetes, Schizosaccharomycetes, Tremellomycetes, Agaricomycetes, Dothideomycetes, Leotiomycetes, Chytridiomycetes, Pucciniomycetes, Blastocladiomycetes, Pezizomycetes, Microbotryomycetes, Malasseziomycetes, Microsporidia, Orbiliomycetes, Ustilaginomycetes, Mixiomycetes, Wallemiomycetes, Dacrymycetes, Taphrinomycetes, Pneumocystidomycetes, Glomeromycetes, C…	11989	0.00274283	135707	0.00968999	372	-724.684	-3.8773	3.53285	2.0467e-06	3.53285
1442	FALSE	LINE	PF00702	1292	Hydrolase	Eurotiomycetes, Sordariomycetes, Saccharomycetes, Schizosaccharomycetes, Tremellomycetes, Agaricomycetes, Dothideomycetes, Leotiomycetes, Chytridiomycetes, Pucciniomycetes, Blastocladiomycetes, Pezizomycetes, Microbotryomycetes, Malasseziomycetes, Microsporidia, Orbiliomycetes, Ustilaginomycetes, Mixiomycetes, Wallemiomycetes, Dacrymycetes, Taphrinomycetes, Pneumocystidomycetes, Glomeromycetes, C…	11518	0.00263507	135707	0.00952051	358	-732.949	-3.85834	3.613	2.58049e-06	3.613
720	FALSE	LINE	PF00324	1714	AA_permease	Eurotiomycetes, Sordariomycetes, Saccharomycetes, Schizosaccharomycetes, Dothideomycetes, Leotiomycetes, Microbotryomycetes, Malasseziomycetes, Agaricomycetes, Orbiliomycetes, Ustilaginomycetes, Tremellomycetes, Taphrinomycetes, Exobasidiomycetes, Xylonomycetes	10452	0.0023912	135707	0.0126302	325	-1474.89	-3.81029	5.28194	4.39115e-13	5.28194
22	FALSE	LINE	PF00009	955	GTP_EFTU	Eurotiomycetes, Sordariomycetes, Saccharomycetes, Schizosaccharomycetes, Tremellomycetes, Agaricomycetes, Dothideomycetes, Leotiomycetes, Chytridiomycetes, Pucciniomycetes, Blastocladiomycetes, Microbotryomycetes, Malasseziomycetes, Microsporidia, Orbiliomycetes, Ustilaginomycetes, Mixiomycetes, Wallemiomycetes, Dacrymycetes, Taphrinomycetes, Pneumocystidomycetes, Cryptomycota, Exobasidiomycetes,…	9800	0.00224203	135707	0.00703722	304	-447.53	-3.77672	3.13877	0.00194821	3.13877
9430	FALSE	LINE	PF13646	804	HEAT_2	Eurotiomycetes, Sordariomycetes, Saccharomycetes, Schizosaccharomycetes, Tremellomycetes, Agaricomycetes, Dothideomycetes, Leotiomycetes, Chytridiomycetes, Pucciniomycetes, Blastocladiomycetes, Pezizomycetes, Microbotryomycetes, Malasseziomycetes, Orbiliomycetes, Ustilaginomycetes, Mixiomycetes, Wallemiomycetes, Dacrymycetes, Taphrinomycetes, Pneumocystidomycetes, Glomeromycetes, Cryptomycota, Ex…	9329	0.00213428	135707	0.00592453	290	-311.738	-3.75333	2.77589	0.0202594	2.77589
3915	FALSE	LINE	PF03144	935	GTP_EFTU_D2	Eurotiomycetes, Sordariomycetes, Saccharomycetes, Schizosaccharomycetes, Tremellomycetes, Agaricomycetes, Dothideomycetes, Leotiomycetes, Chytridiomycetes, Pucciniomycetes, Blastocladiomycetes, Microbotryomycetes, Malasseziomycetes, Microsporidia, Orbiliomycetes, Ustilaginomycetes, Mixiomycetes, Wallemiomycetes, Dacrymycetes, Taphrinomycetes, Pneumocystidomycetes, Cryptomycota, Exobasidiomycetes,…	7903	0.00180804	135707	0.00688984	245	-567.306	-3.66927	3.81067	0.000903535	3.81067
249	FALSE	LINE	PF00109	742	ketoacyl-synt	Eurotiomycetes, Sordariomycetes, Agaricomycetes, Dothideomycetes, Leotiomycetes, Xylonomycetes	7151	0.001636	135707	0.00546766	222	-380.532	-3.61983	3.3421	0.018596	3.3421
1431	FALSE	LINE	PF00698	742	Acyl_transf_1	Eurotiomycetes, Sordariomycetes, Agaricomycetes, Dothideomycetes, Leotiomycetes, Xylonomycetes	6995	0.00160031	135707	0.00546766	217	-392.074	-3.60854	3.41663	0.0172596	3.41663
3591	FALSE	LINE	PF02801	736	Ketoacyl-synt_C	Eurotiomycetes, Sordariomycetes, Agaricomycetes, Dothideomycetes, Leotiomycetes, Xylonomycetes	6944	0.00158864	135707	0.00542345	216	-388.507	-3.60656	3.41389	0.0184748	3.41389
3519	FALSE	LINE	PF02770	714	Acyl-CoA_dh_M	Eurotiomycetes, Sordariomycetes, Saccharomycetes, Agaricomycetes, Tremellomycetes, Dothideomycetes, Chytridiomycetes, Blastocladiomycetes, Pezizomycetes, Microbotryomycetes, Malasseziomycetes, Pucciniomycetes, Orbiliomycetes, Leotiomycetes, Ustilaginomycetes, Mixiomycetes, Wallemiomycetes, Dacrymycetes, Taphrinomycetes, Glomeromycetes, Entomophthoromycetes, Xylonomycetes, Exobasidiomycetes	6602	0.0015104	135707	0.00526134	205	-387.211	-3.5801	3.48341	0.021957	3.48341
928	FALSE	LINE	PF00441	714	Acyl-CoA_dh_1	Eurotiomycetes, Sordariomycetes, Saccharomycetes, Agaricomycetes, Tremellomycetes, Dothideomycetes, Chytridiomycetes, Blastocladiomycetes, Pezizomycetes, Microbotryomycetes, Malasseziomycetes, Pucciniomycetes, Orbiliomycetes, Leotiomycetes, Ustilaginomycetes, Mixiomycetes, Wallemiomycetes, Dacrymycetes, Taphrinomycetes, Glomeromycetes, Entomophthoromycetes, Xylonomycetes, Exobasidiomycetes	5970	0.00136581	135707	0.00526134	185	-439.511	-3.52922	3.85217	0.016265	3.85217
1415	FALSE	LINE	PF00690	868	Cation_ATPase_N	Eurotiomycetes, Sordariomycetes, Saccharomycetes, Schizosaccharomycetes, Tremellomycetes, Agaricomycetes, Dothideomycetes, Leotiomycetes, Chytridiomycetes, Pucciniomycetes, Blastocladiomycetes, Pezizomycetes, Microbotryomycetes, Malasseziomycetes, Orbiliomycetes, Ustilaginomycetes, Microsporidia, Mixiomycetes, Wallemiomycetes, Dacrymycetes, Pneumocystidomycetes, Glomeromycetes, Cryptomycota, Exob…	5834	0.0013347	135707	0.00639613	181	-679.318	-3.51803	4.7922	0.000955645	4.7922
3525	FALSE	LINE	PF02771	700	Acyl-CoA_dh_N	Eurotiomycetes, Sordariomycetes, Saccharomycetes, Agaricomycetes, Tremellomycetes, Dothideomycetes, Chytridiomycetes, Blastocladiomycetes, Pezizomycetes, Microbotryomycetes, Malasseziomycetes, Pucciniomycetes, Orbiliomycetes, Leotiomycetes, Ustilaginomycetes, Mixiomycetes, Wallemiomycetes, Dacrymycetes, Taphrinomycetes, Glomeromycetes, Entomophthoromycetes, Xylonomycetes, Exobasidiomycetes	5001	0.00114412	135707	0.00515817	155	-514.714	-3.44084	4.50841	0.0126111	4.50841
1368	FALSE	LINE	PF00668	639	Condensation	Eurotiomycetes, Sordariomycetes, Dothideomycetes, Pucciniomycetes, Leotiomycetes	4654	0.00106474	135707	0.00470867	144	-460.53	-3.40473	4.42238	0.0272171	4.42238
19	FALSE	LINE	PF00006	885	ATP-synt_ab	Eurotiomycetes, Sordariomycetes, Saccharomycetes, Schizosaccharomycetes, Tremellomycetes, Microsporidia, Agaricomycetes, Dothideomycetes, Chytridiomycetes, Pucciniomycetes, Blastocladiomycetes, Microbotryomycetes, Malasseziomycetes, Leotiomycetes, Orbiliomycetes, Ustilaginomycetes, Mixiomycetes, Wallemiomycetes, Dacrymycetes, Taphrinomycetes, Pneumocystidomycetes, Cryptomycota, Exobasidiomycetes,…	2809	0.00064264	135707	0.0065214	87	-1259.65	-3.15278	10.1478	8.43928e-05	10.1478
3674	FALSE	LINE	PF02874	840	ATP-synt_ab_N	Eurotiomycetes, Sordariomycetes, Saccharomycetes, Schizosaccharomycetes, Tremellomycetes, Microsporidia, Agaricomycetes, Dothideomycetes, Chytridiomycetes, Pucciniomycetes, Blastocladiomycetes, Microbotryomycetes, Malasseziomycetes, Leotiomycetes, Orbiliomycetes, Ustilaginomycetes, Mixiomycetes, Wallemiomycetes, Dacrymycetes, Taphrinomycetes, Pneumocystidomycetes, Cryptomycota, Exobasidiomycetes,…	2592	0.000592995	135707	0.00618981	80	-1217.08	-3.1121	10.4382	0.000203092	10.4382
10282	FALSE	LINE	PF16073	687	SAT	Eurotiomycetes, Sordariomycetes, Agaricomycetes, Dothideomycetes, Leotiomycetes, Xylonomycetes	2295	0.000525047	135707	0.00506238	71	-946.648	-3.05164	9.64175	0.00374364	9.64175
982	FALSE	LINE	PF00467	605	KOW	Sordariomycetes, Saccharomycetes, Eurotiomycetes, Schizosaccharomycetes, Agaricomycetes, Tremellomycetes, Leotiomycetes, Chytridiomycetes, Dothideomycetes, Microbotryomycetes, Orbiliomycetes, Mixiomycetes, Ustilaginomycetes, Taphrinomycetes, Cryptomycota, Exobasidiomycetes, Microsporidia, Xylonomycetes, Dacrymycetes	2216	0.000506974	135707	0.00445813	69	-784.266	-3.03724	8.79362	0.0144476	8.79362
10016	FALSE	LINE	PF14681	536	UPRTase	Eurotiomycetes, Sordariomycetes, Saccharomycetes, Agaricomycetes, Dothideomycetes, Leotiomycetes, Schizosaccharomycetes, Chytridiomycetes, Blastocladiomycetes, Orbiliomycetes, Ustilaginomycetes, Mixiomycetes, Glomeromycetes, Cryptomycota, Exobasidiomycetes, Malasseziomycetes, Entomophthoromycetes, Monoblepharidomycetes, Xylonomycetes	2007	0.000459159	135707	0.00394969	62	-684.667	-2.9844	8.602	0.0366315	8.602
10624	FALSE	LINE	PF16891	506	STPPase_N	Eurotiomycetes, Sordariomycetes, Saccharomycetes, Schizosaccharomycetes, Tremellomycetes, Agaricomycetes, Dothideomycetes, Leotiomycetes, Blastocladiomycetes, Microbotryomycetes, Malasseziomycetes, Pucciniomycetes, Orbiliomycetes, Ustilaginomycetes, Mixiomycetes, Dacrymycetes, Taphrinomycetes, Pneumocystidomycetes, Wallemiomycetes, Glomeromycetes, Entomophthoromycetes, Monoblepharidomycetes, Xylo…	1586	0.000362843	135707	0.00372862	49	-726.931	-2.86696	10.2761	0.0462033	10.2761
10805	FALSE	LINE	PF00208	505	ELFV_dehydrog	Eurotiomycetes, Sordariomycetes, Saccharomycetes, Schizosaccharomycetes, Tremellomycetes, Dothideomycetes, Chytridiomycetes, Blastocladiomycetes, Microbotryomycetes, Malasseziomycetes, Leotiomycetes, Pucciniomycetes, Orbiliomycetes, Ustilaginomycetes, Mixiomycetes, Wallemiomycetes, Agaricomycetes, Dacrymycetes, Taphrinomycetes, Pneumocystidomycetes, Glomeromycetes, Cryptomycota, Exobasidiomycetes…	1405	0.000321434	135707	0.00372125	44	-780.192	-2.81441	11.577	0.0434037	11.577
11035	FALSE	LINE	PF08159	611	NUC153	Eurotiomycetes, Sordariomycetes, Saccharomycetes, Schizosaccharomycetes, Tremellomycetes, Agaricomycetes, Dothideomycetes, Chytridiomycetes, Blastocladiomycetes, Microbotryomycetes, Pucciniomycetes, Orbiliomycetes, Leotiomycetes, Ustilaginomycetes, Mixiomycetes, Wallemiomycetes, Dacrymycetes, Taphrinomycetes, Pneumocystidomycetes, Malasseziomycetes, Glomeromycetes, Cryptomycota, Exobasidiomycetes…	1199	0.000274306	135707	0.00450235	37	-1141.21	-2.7272	16.4136	0.00781362	16.4136
3074	FALSE	LINE	PF02149	488	KA1	Eurotiomycetes, Sordariomycetes, Saccharomycetes, Schizosaccharomycetes, Tremellomycetes, Agaricomycetes, Dothideomycetes, Leotiomycetes, Pucciniomycetes, Microbotryomycetes, Malasseziomycetes, Orbiliomycetes, Ustilaginomycetes, Mixiomycetes, Wallemiomycetes, Dacrymycetes, Pneumocystidomycetes, Glomeromycetes, Exobasidiomycetes, Xylonomycetes	843	0.000192861	135707	0.00359598	26	-970.667	-2.55167	18.6455	0.0431397	18.6455
5852	FALSE	LINE	PF06418	494	CTP_synth_N	Eurotiomycetes, Sordariomycetes, Saccharomycetes, Schizosaccharomycetes, Tremellomycetes, Agaricomycetes, Dothideomycetes, Leotiomycetes, Chytridiomycetes, Blastocladiomycetes, Pucciniomycetes, Malasseziomycetes, Microsporidia, Ustilaginomycetes, Mixiomycetes, Wallemiomycetes, Dacrymycetes, Taphrinomycetes, Microbotryomycetes, Pneumocystidomycetes, Orbiliomycetes, Exobasidiomycetes, Entomophthoro…	790	0.000180735	135707	0.0036402	25	-1018.72	-2.53615	20.141	0.0388423	20.141
1731	FALSE	LINE	PF00900	558	Ribosomal_S4e	Eurotiomycetes, Sordariomycetes, Saccharomycetes, Schizosaccharomycetes, Agaricomycetes, Tremellomycetes, Microsporidia, Chytridiomycetes, Dothideomycetes, Blastocladiomycetes, Pezizomycetes, Microbotryomycetes, Malasseziomycetes, Leotiomycetes, Pucciniomycetes, Orbiliomycetes, Ustilaginomycetes, Mixiomycetes, Wallemiomycetes, Dacrymycetes, Taphrinomycetes, Cryptomycota, Exobasidiomycetes, Entomo…	728	0.000166551	135707	0.0041118	23	-1258.86	-2.49371	24.6879	0.0146318	24.6879
10292	FALSE	LINE	PF16121	550	40S_S4_C	Eurotiomycetes, Sordariomycetes, Saccharomycetes, Schizosaccharomycetes, Agaricomycetes, Tremellomycetes, Microsporidia, Chytridiomycetes, Dothideomycetes, Blastocladiomycetes, Pezizomycetes, Microbotryomycetes, Malasseziomycetes, Leotiomycetes, Pucciniomycetes, Orbiliomycetes, Ustilaginomycetes, Mixiomycetes, Wallemiomycetes, Dacrymycetes, Taphrinomycetes, Cryptomycota, Exobasidiomycetes, Entomo…	713	0.000163119	135707	0.00405285	22	-1244.22	-2.46859	24.8459	0.0164654	24.8459
6554	FALSE	LINE	PF08071	530	RS4NT	Eurotiomycetes, Sordariomycetes, Saccharomycetes, Schizosaccharomycetes, Agaricomycetes, Tremellomycetes, Microsporidia, Chytridiomycetes, Dothideomycetes, Blastocladiomycetes, Pezizomycetes, Microbotryomycetes, Malasseziomycetes, Leotiomycetes, Pucciniomycetes, Orbiliomycetes, Ustilaginomycetes, Mixiomycetes, Wallemiomycetes, Dacrymycetes, Taphrinomycetes, Cryptomycota, Exobasidiomycetes, Entomo…	686	0.000156942	135707	0.00390547	21	-1199.86	-2.44719	24.8848	0.0220649	24.8848
11090	FALSE	LINE	PF09173	831	eIF2_C	Eurotiomycetes, Sordariomycetes, Saccharomycetes, Schizosaccharomycetes, Tremellomycetes, Agaricomycetes, Dothideomycetes, Leotiomycetes, Chytridiomycetes, Pucciniomycetes, Blastocladiomycetes, Microbotryomycetes, Malasseziomycetes, Microsporidia, Orbiliomycetes, Ustilaginomycetes, Wallemiomycetes, Dacrymycetes, Taphrinomycetes, Pneumocystidomycetes, Cryptomycota, Exobasidiomycetes, Entomophthoro…	646	0.000147791	135707	0.00612349	20	-2290.48	-2.42098	41.4334	6.17816e-05	41.4334

## Sheet: LTR_no_domain_pfam
	domain	T1	pfam_ID	counts	pfam_names	class	all_counts	p	prot_num	observed_freq	expected_counts	score	expected_score	fold_change	pval_binom_test	sort_key
6271	FALSE	LTR	PF07690	3878	MFS_1	Eurotiomycetes, Sordariomycetes, Saccharomycetes, Schizosaccharomycetes, Agaricomycetes, Tremellomycetes, Dothideomycetes, Leotiomycetes, Chytridiomycetes, Pucciniomycetes, Pezizomycetes, Microbotryomycetes, Malasseziomycetes, Orbiliomycetes, Ustilaginomycetes, Mixiomycetes, Dacrymycetes, Taphrinomycetes, Wallemiomycetes, Exobasidiomycetes, Entomophthoromycetes, Monoblepharidomycetes, Xylonomycet…	100975	0.0231009	311948	0.0124316	7206	-948.501	-5.34861	-1.85825	1.43117e-31	1.85825
135	FALSE	LTR	PF00069	4400	Pkinase	Eurotiomycetes, Sordariomycetes, Saccharomycetes, Schizosaccharomycetes, Agaricomycetes, Tremellomycetes, Microsporidia, Dothideomycetes, Leotiomycetes, Chytridiomycetes, Pucciniomycetes, Blastocladiomycetes, Pezizomycetes, Microbotryomycetes, Malasseziomycetes, Orbiliomycetes, Ustilaginomycetes, Mixiomycetes, Wallemiomycetes, Dacrymycetes, Taphrinomycetes, Pneumocystidomycetes, Glomeromycetes, C…	85724	0.0196118	311948	0.0141049	6118	-277.511	-5.26855	-1.39043	6.06714e-09	1.39043
414	FALSE	LTR	PF00172	732	Zn_clus	Eurotiomycetes, Sordariomycetes, Saccharomycetes, Agaricomycetes, Dothideomycetes, Leotiomycetes, Tremellomycetes, Orbiliomycetes, Xylonomycetes	74638	0.0170756	311948	0.00234654	5327	-3180.36	-5.20062	-7.27691	1.65117e-59	7.27691
4591	FALSE	LTR	PF04082	473	Fungal_trans	Eurotiomycetes, Sordariomycetes, Saccharomycetes, Pucciniomycetes, Dothideomycetes, Leotiomycetes, Agaricomycetes, Tremellomycetes, Microbotryomycetes, Orbiliomycetes, Xylonomycetes	62354	0.0142653	311948	0.00151628	4450	-2946.37	-5.1121	-9.40808	9.11759e-45	9.40808
127	FALSE	LTR	PF00067	1426	p450	Eurotiomycetes, Sordariomycetes, Agaricomycetes, Dothideomycetes, Leotiomycetes, Pucciniomycetes, Blastocladiomycetes, Saccharomycetes, Ustilaginomycetes, Monoblepharidomycetes, Dacrymycetes	49086	0.0112298	311948	0.00457127	3503	-806.988	-4.99401	-2.45661	9.7014e-13	2.45661
622	FALSE	LTR	PF00271	1407	Helicase_C	Eurotiomycetes, Sordariomycetes, Saccharomycetes, Schizosaccharomycetes, Tremellomycetes, Agaricomycetes, Dothideomycetes, Leotiomycetes, Chytridiomycetes, Pucciniomycetes, Blastocladiomycetes, Microbotryomycetes, Malasseziomycetes, Orbiliomycetes, Ustilaginomycetes, Microsporidia, Mixiomycetes, Dacrymycetes, Taphrinomycetes, Pneumocystidomycetes, Wallemiomycetes, Glomeromycetes, Cryptomycota, En…	45095	0.0103168	311948	0.00451037	3218	-657.001	-4.95205	-2.28735	7.32685e-10	2.28735
232	FALSE	LTR	PF00106	1784	adh_short	Eurotiomycetes, Sordariomycetes, Saccharomycetes, Schizosaccharomycetes, Agaricomycetes, Dothideomycetes, Tremellomycetes, Microbotryomycetes, Leotiomycetes, Orbiliomycetes, Ustilaginomycetes, Mixiomycetes, Wallemiomycetes, Dacrymycetes, Taphrinomycetes, Malasseziomycetes, Cryptomycota, Exobasidiomycetes, Monoblepharidomycetes, Xylonomycetes	40617	0.00929231	311948	0.0057189	2899	-255.413	-4.90037	-1.62484	0.000346829	1.62484
163	FALSE	LTR	PF00076	1046	RRM_1	Eurotiomycetes, Sordariomycetes, Saccharomycetes, Schizosaccharomycetes, Tremellomycetes, Agaricomycetes, Dothideomycetes, Leotiomycetes, Pucciniomycetes, Blastocladiomycetes, Malasseziomycetes, Orbiliomycetes, Ustilaginomycetes, Mixiomycetes, Wallemiomycetes, Dacrymycetes, Taphrinomycetes, Pneumocystidomycetes, Microsporidia, Glomeromycetes, Exobasidiomycetes, Entomophthoromycetes, Xylonomycetes	39021	0.00892718	311948	0.00335312	2785	-723.838	-4.88049	-2.66235	3.81431e-09	2.66235
8835	FALSE	LTR	PF12937	179	F-box-like	Eurotiomycetes, Agaricomycetes, Chytridiomycetes, Sordariomycetes, Ustilaginomycetes, Dothideomycetes, Glomeromycetes, Leotiomycetes	31055	0.00710473	311948	0.000573814	2216	-1597.1	-4.76716	-12.3816	2.77346e-12	12.3816
8733	FALSE	LTR	PF12796	1301	Ank_2	Eurotiomycetes, Sordariomycetes, Saccharomycetes, Schizosaccharomycetes, Agaricomycetes, Dothideomycetes, Leotiomycetes, Pucciniomycetes, Malasseziomycetes, Chytridiomycetes, Orbiliomycetes, Pneumocystidomycetes, Ustilaginomycetes, Glomeromycetes, Cryptomycota, Tremellomycetes	30284	0.00692834	311948	0.00417057	2161	-205.631	-4.75468	-1.66125	0.00869579	1.66125
615	FALSE	LTR	PF00270	729	DEAD	Eurotiomycetes, Sordariomycetes, Saccharomycetes, Tremellomycetes, Agaricomycetes, Schizosaccharomycetes, Chytridiomycetes, Pucciniomycetes, Leotiomycetes, Blastocladiomycetes, Dothideomycetes, Microbotryomycetes, Malasseziomycetes, Orbiliomycetes, Ustilaginomycetes, Microsporidia, Mixiomycetes, Dacrymycetes, Taphrinomycetes, Pneumocystidomycetes, Wallemiomycetes, Glomeromycetes, Monoblepharidomy…	28538	0.00652889	311948	0.00233693	2037	-565.668	-4.72535	-2.79379	1.73236e-05	2.79379
5	FALSE	LTR	PF00004	2884	AAA	Eurotiomycetes, Sordariomycetes, Saccharomycetes, Schizosaccharomycetes, Agaricomycetes, Tremellomycetes, Microsporidia, Dothideomycetes, Leotiomycetes, Chytridiomycetes, Pucciniomycetes, Blastocladiomycetes, Pezizomycetes, Microbotryomycetes, Malasseziomycetes, Orbiliomycetes, Ustilaginomycetes, Mixiomycetes, Wallemiomycetes, Dacrymycetes, Taphrinomycetes, Pneumocystidomycetes, Glomeromycetes, C…	25779	0.00589769	311948	0.00924513	1840	-258.893	-4.6748	1.56759	0.000920143	1.56759
358	FALSE	LTR	PF00153	771	Mito_carr	Eurotiomycetes, Sordariomycetes, Saccharomycetes, Agaricomycetes, Dothideomycetes, Leotiomycetes, Chytridiomycetes, Pucciniomycetes, Microbotryomycetes, Orbiliomycetes, Taphrinomycetes, Ustilaginomycetes, Entomophthoromycetes, Monoblepharidomycetes, Xylonomycetes, Dacrymycetes, Exobasidiomycetes	24073	0.00550739	311948	0.00247157	1718	-334.95	-4.64068	-2.2283	0.00318285	2.2283
8341	FALSE	LTR	PF11951	355	Fungal_trans_2	Eurotiomycetes, Sordariomycetes, Dothideomycetes, Saccharomycetes, Leotiomycetes, Agaricomycetes, Xylonomycetes	23507	0.0053779	311948	0.00113801	1678	-777.975	-4.62901	-4.72571	1.34627e-05	4.72571
8801	FALSE	LTR	PF12894	713	ANAPC4_WD40	Eurotiomycetes, Sordariomycetes, Schizosaccharomycetes, Agaricomycetes, Saccharomycetes, Microsporidia, Dothideomycetes, Leotiomycetes, Chytridiomycetes, Microbotryomycetes, Malasseziomycetes, Pucciniomycetes, Orbiliomycetes, Ustilaginomycetes, Mixiomycetes, Dacrymycetes, Tremellomycetes, Taphrinomycetes, Glomeromycetes, Exobasidiomycetes, Entomophthoromycetes, Xylonomycetes	20601	0.00471307	311948	0.00228564	1470	-246.364	-4.56316	-2.06204	0.0253172	2.06204
286	FALSE	LTR	PF00122	2636	E1-E2_ATPase	Eurotiomycetes, Sordariomycetes, Saccharomycetes, Schizosaccharomycetes, Agaricomycetes, Tremellomycetes, Dothideomycetes, Leotiomycetes, Chytridiomycetes, Pucciniomycetes, Blastocladiomycetes, Pezizomycetes, Microbotryomycetes, Malasseziomycetes, Orbiliomycetes, Ustilaginomycetes, Microsporidia, Mixiomycetes, Wallemiomycetes, Dacrymycetes, Taphrinomycetes, Pneumocystidomycetes, Glomeromycetes, C…	11989	0.00274283	311948	0.00845013	856	-1195.58	-4.29388	3.08081	1.49325e-09	3.08081
1443	FALSE	LTR	PF00702	1762	Hydrolase	Eurotiomycetes, Sordariomycetes, Saccharomycetes, Schizosaccharomycetes, Agaricomycetes, Tremellomycetes, Dothideomycetes, Chytridiomycetes, Pucciniomycetes, Blastocladiomycetes, Pezizomycetes, Microbotryomycetes, Malasseziomycetes, Leotiomycetes, Orbiliomycetes, Ustilaginomycetes, Microsporidia, Mixiomycetes, Wallemiomycetes, Dacrymycetes, Taphrinomycetes, Pneumocystidomycetes, Glomeromycetes, C…	11518	0.00263507	311948	0.00564838	822	-409.53	-4.27359	2.14354	0.00346524	2.14354
1324	FALSE	LTR	PF00651	108	BTB	Eurotiomycetes, Agaricomycetes, Sordariomycetes, Dothideomycetes, Glomeromycetes, Leotiomycetes	11147	0.0025502	311948	0.000346212	796	-475.886	-4.25771	-7.36601	0.0482862	7.36601
6393	FALSE	LTR	PF07859	63	Abhydrolase_3	Eurotiomycetes, Agaricomycetes, Sordariomycetes, Leotiomycetes, Dothideomycetes, Exobasidiomycetes	10670	0.00244107	311948	0.000201957	761	-545.257	-4.2353	-12.0871	0.0438061	12.0871
721	FALSE	LTR	PF00324	1905	AA_permease	Sordariomycetes, Saccharomycetes, Eurotiomycetes, Schizosaccharomycetes, Tremellomycetes, Agaricomycetes, Dothideomycetes, Leotiomycetes, Microbotryomycetes, Orbiliomycetes, Wallemiomycetes, Ustilaginomycetes, Dacrymycetes, Taphrinomycetes, Malasseziomycetes, Exobasidiomycetes, Xylonomycetes	10452	0.0023912	311948	0.00610679	746	-633.923	-4.22522	2.55386	0.000181679	2.55386
1676	FALSE	LTR	PF00856	51	SET	Eurotiomycetes, Agaricomycetes, Pucciniomycetes, Sordariomycetes, Taphrinomycetes, Dothideomycetes, Saccharomycetes, Glomeromycetes, Leotiomycetes, Microsporidia, Dacrymycetes	10293	0.00235482	311948	0.000163489	735	-551.177	-4.21793	-14.4036	0.0499912	14.4036
23	FALSE	LTR	PF00009	2444	GTP_EFTU	Eurotiomycetes, Sordariomycetes, Saccharomycetes, Schizosaccharomycetes, Agaricomycetes, Tremellomycetes, Microsporidia, Dothideomycetes, Leotiomycetes, Chytridiomycetes, Pucciniomycetes, Blastocladiomycetes, Pezizomycetes, Microbotryomycetes, Malasseziomycetes, Orbiliomycetes, Ustilaginomycetes, Mixiomycetes, Wallemiomycetes, Dacrymycetes, Taphrinomycetes, Pneumocystidomycetes, Glomeromycetes, C…	9800	0.00224203	311948	0.00783464	699	-1322.98	-4.19287	3.49444	3.35186e-09	3.49444
3916	FALSE	LTR	PF03144	2252	GTP_EFTU_D2	Eurotiomycetes, Sordariomycetes, Saccharomycetes, Schizosaccharomycetes, Agaricomycetes, Tremellomycetes, Microsporidia, Dothideomycetes, Leotiomycetes, Chytridiomycetes, Pucciniomycetes, Blastocladiomycetes, Pezizomycetes, Microbotryomycetes, Malasseziomycetes, Orbiliomycetes, Ustilaginomycetes, Mixiomycetes, Wallemiomycetes, Dacrymycetes, Taphrinomycetes, Pneumocystidomycetes, Glomeromycetes, C…	7903	0.00180804	311948	0.00721915	564	-1439.25	-4.08571	3.99281	1.16523e-08	3.99281
1416	FALSE	LTR	PF00690	1999	Cation_ATPase_N	Eurotiomycetes, Sordariomycetes, Saccharomycetes, Schizosaccharomycetes, Tremellomycetes, Agaricomycetes, Dothideomycetes, Leotiomycetes, Chytridiomycetes, Blastocladiomycetes, Pucciniomycetes, Pezizomycetes, Microbotryomycetes, Malasseziomycetes, Orbiliomycetes, Ustilaginomycetes, Mixiomycetes, Dacrymycetes, Taphrinomycetes, Pneumocystidomycetes, Wallemiomycetes, Glomeromycetes, Cryptomycota, Ex…	5834	0.0013347	311948	0.00640812	416	-1562.25	-3.93397	4.80118	1.06104e-07	4.80118
8982	FALSE	LTR	PF13246	1376	Cation_ATPase	Eurotiomycetes, Sordariomycetes, Saccharomycetes, Schizosaccharomycetes, Tremellomycetes, Agaricomycetes, Dothideomycetes, Leotiomycetes, Chytridiomycetes, Blastocladiomycetes, Pucciniomycetes, Microbotryomycetes, Malasseziomycetes, Orbiliomycetes, Ustilaginomycetes, Mixiomycetes, Wallemiomycetes, Dacrymycetes, Taphrinomycetes, Pneumocystidomycetes, Glomeromycetes, Cryptomycota, Exobasidiomycetes…	5350	0.00122397	311948	0.00441099	382	-775.968	-3.8913	3.60385	0.00176962	3.60385
1411	FALSE	LTR	PF00689	1803	Cation_ATPase_C	Eurotiomycetes, Sordariomycetes, Saccharomycetes, Schizosaccharomycetes, Tremellomycetes, Agaricomycetes, Dothideomycetes, Leotiomycetes, Chytridiomycetes, Blastocladiomycetes, Pucciniomycetes, Microbotryomycetes, Malasseziomycetes, Orbiliomycetes, Ustilaginomycetes, Mixiomycetes, Wallemiomycetes, Dacrymycetes, Taphrinomycetes, Pneumocystidomycetes, Glomeromycetes, Cryptomycota, Exobasidiomycetes…	5331	0.00121962	311948	0.00577981	380	-1390.54	-3.88891	4.73903	2.31958e-06	4.73903
3907	FALSE	LTR	PF03142	1948	Chitin_synth_2	Eurotiomycetes, Sordariomycetes, Saccharomycetes, Schizosaccharomycetes, Tremellomycetes, Microsporidia, Agaricomycetes, Dothideomycetes, Leotiomycetes, Chytridiomycetes, Pucciniomycetes, Blastocladiomycetes, Microbotryomycetes, Malasseziomycetes, Orbiliomycetes, Ustilaginomycetes, Mixiomycetes, Wallemiomycetes, Dacrymycetes, Glomeromycetes, Cryptomycota, Exobasidiomycetes, Entomophthoromycetes, …	4784	0.00109448	311948	0.00624463	341	-1794.61	-3.83484	5.70558	6.50401e-08	5.70558
297	FALSE	LTR	PF00128	1245	Alpha-amylase	Eurotiomycetes, Sordariomycetes, Saccharomycetes, Schizosaccharomycetes, Dothideomycetes, Leotiomycetes, Agaricomycetes, Tremellomycetes, Ustilaginomycetes, Dacrymycetes, Taphrinomycetes, Exobasidiomycetes, Xylonomycetes	4231	0.000967963	311948	0.00399105	302	-826.549	-3.77395	4.12314	0.00333989	4.12314
1390	FALSE	LTR	PF00679	1056	EFG_C	Eurotiomycetes, Sordariomycetes, Saccharomycetes, Schizosaccharomycetes, Agaricomycetes, Tremellomycetes, Dothideomycetes, Leotiomycetes, Chytridiomycetes, Blastocladiomycetes, Pucciniomycetes, Microbotryomycetes, Malasseziomycetes, Microsporidia, Orbiliomycetes, Ustilaginomycetes, Mixiomycetes, Wallemiomycetes, Dacrymycetes, Taphrinomycetes, Pneumocystidomycetes, Glomeromycetes, Cryptomycota, Ex…	3757	0.000859522	311948	0.00338518	268	-665.071	-3.71434	3.93844	0.0186894	3.93844
9858	FALSE	LTR	PF14492	973	EFG_II	Eurotiomycetes, Sordariomycetes, Saccharomycetes, Schizosaccharomycetes, Agaricomycetes, Tremellomycetes, Dothideomycetes, Leotiomycetes, Chytridiomycetes, Blastocladiomycetes, Pucciniomycetes, Microbotryomycetes, Malasseziomycetes, Microsporidia, Orbiliomycetes, Ustilaginomycetes, Mixiomycetes, Wallemiomycetes, Dacrymycetes, Taphrinomycetes, Pneumocystidomycetes, Glomeromycetes, Cryptomycota, Ex…	3170	0.000725229	311948	0.00311911	226	-677.914	-3.62933	4.30086	0.0280059	4.30086
4559	FALSE	LTR	PF04055	1014	Radical_SAM	Eurotiomycetes, Sordariomycetes, Saccharomycetes, Tremellomycetes, Agaricomycetes, Dothideomycetes, Leotiomycetes, Schizosaccharomycetes, Chytridiomycetes, Blastocladiomycetes, Microsporidia, Orbiliomycetes, Mixiomycetes, Wallemiomycetes, Ustilaginomycetes, Dacrymycetes, Taphrinomycetes, Microbotryomycetes, Glomeromycetes, Exobasidiomycetes, Pucciniomycetes, Malasseziomycetes, Entomophthoromycete…	3163	0.000723627	311948	0.00325054	226	-740.442	-3.62937	4.49201	0.0186155	4.49201
3912	FALSE	LTR	PF03143	948	GTP_EFTU_D3	Eurotiomycetes, Sordariomycetes, Saccharomycetes, Schizosaccharomycetes, Tremellomycetes, Microsporidia, Agaricomycetes, Dothideomycetes, Leotiomycetes, Chytridiomycetes, Pucciniomycetes, Blastocladiomycetes, Pezizomycetes, Microbotryomycetes, Malasseziomycetes, Orbiliomycetes, Ustilaginomycetes, Mixiomycetes, Wallemiomycetes, Dacrymycetes, Taphrinomycetes, Pneumocystidomycetes, Glomeromycetes, C…	3037	0.000694801	311948	0.00303897	217	-672.859	-3.60908	4.37387	0.0324394	4.37387
202	FALSE	LTR	PF00091	901	Tubulin	Eurotiomycetes, Sordariomycetes, Saccharomycetes, Tremellomycetes, Microsporidia, Agaricomycetes, Dothideomycetes, Leotiomycetes, Chytridiomycetes, Pucciniomycetes, Blastocladiomycetes, Pezizomycetes, Microbotryomycetes, Orbiliomycetes, Ustilaginomycetes, Mixiomycetes, Wallemiomycetes, Dacrymycetes, Pneumocystidomycetes, Malasseziomycetes, Glomeromycetes, Exobasidiomycetes, Entomophthoromycetes, …	2953	0.000675584	311948	0.0028883	211	-623.846	-3.59508	4.27527	0.0471383	4.27527
4464	FALSE	LTR	PF03953	894	Tubulin_C	Eurotiomycetes, Sordariomycetes, Saccharomycetes, Tremellomycetes, Microsporidia, Agaricomycetes, Dothideomycetes, Leotiomycetes, Chytridiomycetes, Pucciniomycetes, Blastocladiomycetes, Pezizomycetes, Microbotryomycetes, Orbiliomycetes, Ustilaginomycetes, Mixiomycetes, Wallemiomycetes, Dacrymycetes, Pneumocystidomycetes, Malasseziomycetes, Glomeromycetes, Exobasidiomycetes, Entomophthoromycetes, …	2931	0.000670551	311948	0.00286586	209	-618.803	-3.59024	4.27389	0.0494497	4.27389
740	FALSE	LTR	PF00330	1078	Aconitase	Eurotiomycetes, Sordariomycetes, Saccharomycetes, Schizosaccharomycetes, Tremellomycetes, Agaricomycetes, Dothideomycetes, Leotiomycetes, Chytridiomycetes, Blastocladiomycetes, Pucciniomycetes, Microbotryomycetes, Malasseziomycetes, Orbiliomycetes, Ustilaginomycetes, Mixiomycetes, Wallemiomycetes, Dacrymycetes, Taphrinomycetes, Pneumocystidomycetes, Glomeromycetes, Cryptomycota, Exobasidiomycetes…	2877	0.000658197	311948	0.0034557	205	-920.578	-3.58078	5.25026	0.00757698	5.25026
1426	FALSE	LTR	PF00694	1055	Aconitase_C	Eurotiomycetes, Sordariomycetes, Saccharomycetes, Schizosaccharomycetes, Tremellomycetes, Agaricomycetes, Dothideomycetes, Leotiomycetes, Chytridiomycetes, Blastocladiomycetes, Pucciniomycetes, Microbotryomycetes, Malasseziomycetes, Orbiliomycetes, Ustilaginomycetes, Mixiomycetes, Wallemiomycetes, Dacrymycetes, Taphrinomycetes, Pneumocystidomycetes, Glomeromycetes, Cryptomycota, Exobasidiomycetes…	2811	0.000643097	311948	0.00338197	201	-902.397	-3.57106	5.25888	0.00927788	5.25888
483	FALSE	LTR	PF00199	1094	Catalase	Eurotiomycetes, Sordariomycetes, Saccharomycetes, Agaricomycetes, Tremellomycetes, Dothideomycetes, Leotiomycetes, Schizosaccharomycetes, Chytridiomycetes, Pezizomycetes, Microbotryomycetes, Malasseziomycetes, Pucciniomycetes, Orbiliomycetes, Mixiomycetes, Dacrymycetes, Wallemiomycetes, Ustilaginomycetes, Exobasidiomycetes, Microsporidia, Monoblepharidomycetes, Xylonomycetes	2242	0.000512922	311948	0.00350699	160	-1174.92	-3.45679	6.83729	0.00372422	6.83729
2665	FALSE	LTR	PF01644	1268	Chitin_synth_1	Eurotiomycetes, Sordariomycetes, Saccharomycetes, Schizosaccharomycetes, Tremellomycetes, Agaricomycetes, Dothideomycetes, Leotiomycetes, Chytridiomycetes, Pucciniomycetes, Blastocladiomycetes, Microbotryomycetes, Orbiliomycetes, Ustilaginomycetes, Mixiomycetes, Wallemiomycetes, Dacrymycetes, Malasseziomycetes, Exobasidiomycetes, Entomophthoromycetes, Monoblepharidomycetes, Xylonomycetes	2235	0.000511321	311948	0.00406478	160	-1526.68	-3.45756	7.94957	0.000378998	7.94957
6792	FALSE	LTR	PF08407	1252	Chitin_synth_1N	Eurotiomycetes, Sordariomycetes, Saccharomycetes, Schizosaccharomycetes, Tremellomycetes, Agaricomycetes, Dothideomycetes, Leotiomycetes, Chytridiomycetes, Pucciniomycetes, Blastocladiomycetes, Microbotryomycetes, Orbiliomycetes, Ustilaginomycetes, Mixiomycetes, Wallemiomycetes, Dacrymycetes, Malasseziomycetes, Exobasidiomycetes, Entomophthoromycetes, Monoblepharidomycetes, Xylonomycetes	2218	0.000507431	311948	0.00401349	158	-1501.9	-3.45078	7.90942	0.000466989	7.90942
5927	FALSE	LTR	PF06628	1061	Catalase-rel	Eurotiomycetes, Sordariomycetes, Saccharomycetes, Agaricomycetes, Tremellomycetes, Dothideomycetes, Leotiomycetes, Schizosaccharomycetes, Chytridiomycetes, Pezizomycetes, Microbotryomycetes, Malasseziomycetes, Orbiliomycetes, Mixiomycetes, Dacrymycetes, Wallemiomycetes, Ustilaginomycetes, Exobasidiomycetes, Microsporidia, Monoblepharidomycetes, Xylonomycetes	1931	0.000441772	311948	0.00340121	138	-1248.18	-3.38308	7.69901	0.00423554	7.69901
1598	FALSE	LTR	PF00793	802	DAHP_synth_1	Eurotiomycetes, Sordariomycetes, Saccharomycetes, Schizosaccharomycetes, Dothideomycetes, Leotiomycetes, Blastocladiomycetes, Malasseziomycetes, Chytridiomycetes, Agaricomycetes, Orbiliomycetes, Ustilaginomycetes, Wallemiomycetes, Tremellomycetes, Taphrinomycetes, Exobasidiomycetes, Xylonomycetes	1367	0.000312741	311948	0.00257094	98	-990.152	-3.21311	8.22068	0.0415217	8.22068
2392	FALSE	LTR	PF01434	948	Peptidase_M41	Eurotiomycetes, Sordariomycetes, Saccharomycetes, Schizosaccharomycetes, Tremellomycetes, Agaricomycetes, Dothideomycetes, Leotiomycetes, Chytridiomycetes, Blastocladiomycetes, Pucciniomycetes, Pezizomycetes, Microbotryomycetes, Malasseziomycetes, Orbiliomycetes, Ustilaginomycetes, Mixiomycetes, Wallemiomycetes, Dacrymycetes, Taphrinomycetes, Pneumocystidomycetes, Glomeromycetes, Cryptomycota, Ex…	1348	0.000308394	311948	0.00303897	96	-1322.64	-3.20204	9.85418	0.0095445	9.85418
1826	FALSE	LTR	PF00988	808	CPSase_sm_chain	Eurotiomycetes, Sordariomycetes, Saccharomycetes, Schizosaccharomycetes, Tremellomycetes, Agaricomycetes, Dothideomycetes, Leotiomycetes, Chytridiomycetes, Blastocladiomycetes, Pucciniomycetes, Pezizomycetes, Microbotryomycetes, Malasseziomycetes, Orbiliomycetes, Ustilaginomycetes, Mixiomycetes, Wallemiomycetes, Dacrymycetes, Taphrinomycetes, Glomeromycetes, Exobasidiomycetes, Entomophthoromycete…	1251	0.000286202	311948	0.00259018	89	-1066.22	-3.16449	9.05016	0.0364497	9.05016
975	FALSE	LTR	PF00464	891	SHMT	Eurotiomycetes, Sordariomycetes, Saccharomycetes, Schizosaccharomycetes, Microsporidia, Dothideomycetes, Leotiomycetes, Chytridiomycetes, Blastocladiomycetes, Malasseziomycetes, Orbiliomycetes, Ustilaginomycetes, Wallemiomycetes, Agaricomycetes, Tremellomycetes, Dacrymycetes, Taphrinomycetes, Microbotryomycetes, Pneumocystidomycetes, Glomeromycetes, Cryptomycota, Exobasidiomycetes, Pucciniomycete…	1208	0.000276365	311948	0.00285625	86	-1281.53	-3.1472	10.3351	0.0157248	10.3351

## Sheet: RC_no_domain_pfam
	domain	T1	pfam_ID	counts	pfam_names	class	all_counts	p	prot_num	observed_freq	expected_counts	score	expected_score	fold_change	pval_binom_test	sort_key
6272	FALSE	RC	PF07690	23	MFS_1	Dothideomycetes, Microbotryomycetes, Sordariomycetes, Dacrymycetes, Leotiomycetes, Agaricomycetes, Eurotiomycetes	100975	0.0231009	33453	0.000687532	773	-679.988	-4.23252	-33.5998	2.52898e-15	33.5998
136	FALSE	RC	PF00069	1496	Pkinase	Eurotiomycetes, Saccharomycetes, Schizosaccharomycetes, Agaricomycetes, Tremellomycetes, Sordariomycetes, Dothideomycetes, Leotiomycetes, Chytridiomycetes, Pucciniomycetes, Blastocladiomycetes, Microbotryomycetes, Malasseziomycetes, Microsporidia, Orbiliomycetes, Ustilaginomycetes, Mixiomycetes, Wallemiomycetes, Dacrymycetes, Taphrinomycetes, Pneumocystidomycetes, Glomeromycetes, Cryptomycota, Ex…	85724	0.0196118	33453	0.0447195	656	-408.59	-4.15225	2.28023	4.81659e-19	2.28023
415	FALSE	RC	PF00172	25	Zn_clus	Leotiomycetes, Sordariomycetes, Dothideomycetes, Eurotiomycetes	74638	0.0170756	33453	0.000747317	571	-475.05	-4.08422	-22.8492	1.79086e-08	22.8492
4592	FALSE	RC	PF04082	3	Fungal_trans	Eurotiomycetes, Sordariomycetes, Agaricomycetes	62354	0.0142653	33453	8.96781e-05	477	-463.898	-3.99574	-159.072	1.44906e-06	159.072
128	FALSE	RC	PF00067	101	p450	Eurotiomycetes, Agaricomycetes, Dothideomycetes, Sordariomycetes, Glomeromycetes, Leotiomycetes	49086	0.0112298	33453	0.00301916	376	-146.362	-3.87845	-3.71952	0.0109932	3.71952
623	FALSE	RC	PF00271	24	Helicase_C	Eurotiomycetes, Sordariomycetes, Agaricomycetes, Leotiomycetes, Dothideomycetes	45095	0.0103168	33453	0.000717424	345	-261.21	-3.83579	-14.3803	0.00210123	14.3803
233	FALSE	RC	PF00106	6	adh_short	Saccharomycetes, Eurotiomycetes, Dothideomycetes, Sordariomycetes	40617	0.00929231	33453	0.000179356	311	-284.397	-3.78447	-51.8093	0.00386316	51.8093
189	FALSE	RC	PF00083	3	Sugar_tr	Agaricomycetes, Eurotiomycetes	39944	0.00913834	33453	8.96781e-05	306	-291.707	-3.77655	-101.902	0.00417705	101.902
164	FALSE	RC	PF00076	69	RRM_1	Eurotiomycetes, Schizosaccharomycetes, Saccharomycetes, Sordariomycetes, Blastocladiomycetes, Pucciniomycetes, Leotiomycetes, Ustilaginomycetes, Tremellomycetes, Glomeromycetes, Dothideomycetes, Agaricomycetes	39021	0.00892718	33453	0.0020626	299	-132.376	-3.76517	-4.32813	0.0427332	4.32813
6	FALSE	RC	PF00004	530	AAA	Sordariomycetes, Saccharomycetes, Eurotiomycetes, Schizosaccharomycetes, Tremellomycetes, Agaricomycetes, Microsporidia, Dothideomycetes, Chytridiomycetes, Microbotryomycetes, Pucciniomycetes, Orbiliomycetes, Ustilaginomycetes, Mixiomycetes, Dacrymycetes, Taphrinomycetes, Pneumocystidomycetes, Leotiomycetes, Malasseziomycetes, Monoblepharidomycetes, Exobasidiomycetes	25779	0.00589769	33453	0.0158431	197	-196.745	-3.55823	2.68633	0.00133639	2.68633
287	FALSE	RC	PF00122	397	E1-E2_ATPase	Eurotiomycetes, Saccharomycetes, Agaricomycetes, Dothideomycetes, Leotiomycetes, Sordariomycetes, Microbotryomycetes, Orbiliomycetes, Mixiomycetes, Ustilaginomycetes, Dacrymycetes, Taphrinomycetes, Wallemiomycetes, Glomeromycetes, Cryptomycota, Tremellomycetes, Entomophthoromycetes, Monoblepharidomycetes, Exobasidiomycetes	11989	0.00274283	33453	0.0118674	92	-281.589	-3.17969	4.3267	0.0038088	4.3267
1444	FALSE	RC	PF00702	411	Hydrolase	Eurotiomycetes, Saccharomycetes, Agaricomycetes, Dothideomycetes, Leotiomycetes, Sordariomycetes, Microbotryomycetes, Orbiliomycetes, Mixiomycetes, Ustilaginomycetes, Taphrinomycetes, Glomeromycetes, Cryptomycota, Tremellomycetes, Pucciniomycetes, Entomophthoromycetes, Monoblepharidomycetes, Exobasidiomycetes	11518	0.00263507	33453	0.0122859	88	-315.392	-3.15737	4.66245	0.00196648	4.66245
24	FALSE	RC	PF00009	853	GTP_EFTU	Eurotiomycetes, Sordariomycetes, Saccharomycetes, Schizosaccharomycetes, Agaricomycetes, Tremellomycetes, Dothideomycetes, Chytridiomycetes, Pucciniomycetes, Blastocladiomycetes, Microbotryomycetes, Malasseziomycetes, Microsporidia, Orbiliomycetes, Leotiomycetes, Ustilaginomycetes, Mixiomycetes, Wallemiomycetes, Dacrymycetes, Taphrinomycetes, Glomeromycetes, Cryptomycota, Exobasidiomycetes, Pneum…	9800	0.00224203	33453	0.0254985	75	-1309.27	-3.07767	11.3729	1.92415e-16	11.3729
183	FALSE	RC	PF00082	611	Peptidase_S8	Eurotiomycetes, Sordariomycetes, Saccharomycetes, Schizosaccharomycetes, Tremellomycetes, Agaricomycetes, Dothideomycetes, Leotiomycetes, Chytridiomycetes, Pucciniomycetes, Blastocladiomycetes, Microbotryomycetes, Malasseziomycetes, Orbiliomycetes, Mixiomycetes, Wallemiomycetes, Dacrymycetes, Taphrinomycetes, Pneumocystidomycetes, Glomeromycetes, Cryptomycota, Microsporidia, Entomophthoromycetes,…	8387	0.00191877	33453	0.0182644	64	-838.557	-2.999	9.51883	1.72407e-08	9.51883
3917	FALSE	RC	PF03144	723	GTP_EFTU_D2	Eurotiomycetes, Sordariomycetes, Saccharomycetes, Schizosaccharomycetes, Agaricomycetes, Dothideomycetes, Chytridiomycetes, Blastocladiomycetes, Microbotryomycetes, Malasseziomycetes, Microsporidia, Pucciniomycetes, Orbiliomycetes, Leotiomycetes, Ustilaginomycetes, Mixiomycetes, Wallemiomycetes, Dacrymycetes, Tremellomycetes, Taphrinomycetes, Glomeromycetes, Exobasidiomycetes, Pneumocystidomycete…	7903	0.00180804	33453	0.0216124	60	-1142.08	-2.96855	11.9535	4.01327e-12	11.9535
314	FALSE	RC	PF00134	303	Cyclin_N	Sordariomycetes, Saccharomycetes, Eurotiomycetes, Tremellomycetes, Agaricomycetes, Dothideomycetes, Leotiomycetes, Pucciniomycetes, Microbotryomycetes, Ustilaginomycetes, Mixiomycetes, Dacrymycetes, Pneumocystidomycetes, Malasseziomycetes, Wallemiomycetes, Exobasidiomycetes	6496	0.00148615	33453	0.00905748	50	-299.094	-2.87668	6.09461	0.0215928	6.09461
1417	FALSE	RC	PF00690	373	Cation_ATPase_N	Eurotiomycetes, Saccharomycetes, Agaricomycetes, Dothideomycetes, Leotiomycetes, Sordariomycetes, Microbotryomycetes, Orbiliomycetes, Mixiomycetes, Ustilaginomycetes, Dacrymycetes, Taphrinomycetes, Wallemiomycetes, Glomeromycetes, Cryptomycota, Tremellomycetes, Entomophthoromycetes, Monoblepharidomycetes, Exobasidiomycetes	5834	0.0013347	33453	0.01115	45	-468.922	-2.82482	8.35394	0.00158733	8.35394
8983	FALSE	RC	PF13246	334	Cation_ATPase	Eurotiomycetes, Agaricomycetes, Leotiomycetes, Sordariomycetes, Dothideomycetes, Microbotryomycetes, Orbiliomycetes, Mixiomycetes, Ustilaginomycetes, Dacrymycetes, Taphrinomycetes, Saccharomycetes, Wallemiomycetes, Cryptomycota, Tremellomycetes, Entomophthoromycetes, Monoblepharidomycetes, Exobasidiomycetes	5350	0.00122397	33453	0.00998416	41	-413.088	-2.77718	8.15721	0.00589042	8.15721
1412	FALSE	RC	PF00689	417	Cation_ATPase_C	Eurotiomycetes, Saccharomycetes, Agaricomycetes, Dothideomycetes, Leotiomycetes, Sordariomycetes, Microbotryomycetes, Orbiliomycetes, Mixiomycetes, Ustilaginomycetes, Dacrymycetes, Taphrinomycetes, Wallemiomycetes, Glomeromycetes, Cryptomycota, Tremellomycetes, Entomophthoromycetes, Monoblepharidomycetes, Exobasidiomycetes	5331	0.00121962	33453	0.0124652	41	-599.132	-2.77763	10.2206	0.000211515	10.2206
1149	FALSE	RC	PF00571	287	CBS	Eurotiomycetes, Saccharomycetes, Schizosaccharomycetes, Agaricomycetes, Tremellomycetes, Chytridiomycetes, Pucciniomycetes, Blastocladiomycetes, Malasseziomycetes, Mixiomycetes, Wallemiomycetes, Dacrymycetes, Pneumocystidomycetes, Orbiliomycetes, Exobasidiomycetes, Dothideomycetes, Entomophthoromycetes, Monoblepharidomycetes	4827	0.00110432	33453	0.0085792	37	-343.008	-2.72614	7.7688	0.0237945	7.7688
1032	FALSE	RC	PF00493	2436	MCM	Eurotiomycetes, Sordariomycetes, Saccharomycetes, Schizosaccharomycetes, Agaricomycetes, Tremellomycetes, Microsporidia, Dothideomycetes, Leotiomycetes, Chytridiomycetes, Pucciniomycetes, Blastocladiomycetes, Pezizomycetes, Microbotryomycetes, Malasseziomycetes, Orbiliomycetes, Ustilaginomycetes, Mixiomycetes, Wallemiomycetes, Dacrymycetes, Taphrinomycetes, Pneumocystidomycetes, Glomeromycetes, C…	3951	0.000903905	33453	0.0728186	30	-8379.37	-2.62281	80.56	5.31858e-151	80.56
10792	FALSE	RC	PF17207	2421	MCM_OB	Eurotiomycetes, Sordariomycetes, Saccharomycetes, Schizosaccharomycetes, Agaricomycetes, Tremellomycetes, Microsporidia, Dothideomycetes, Leotiomycetes, Chytridiomycetes, Pucciniomycetes, Blastocladiomycetes, Pezizomycetes, Microbotryomycetes, Malasseziomycetes, Orbiliomycetes, Ustilaginomycetes, Mixiomycetes, Wallemiomycetes, Dacrymycetes, Taphrinomycetes, Pneumocystidomycetes, Glomeromycetes, C…	3852	0.000881256	33453	0.0723702	29	-8373.19	-2.60897	82.1216	3.16084e-149	82.1216
1391	FALSE	RC	PF00679	738	EFG_C	Eurotiomycetes, Sordariomycetes, Saccharomycetes, Schizosaccharomycetes, Agaricomycetes, Tremellomycetes, Dothideomycetes, Chytridiomycetes, Pucciniomycetes, Blastocladiomycetes, Microbotryomycetes, Malasseziomycetes, Orbiliomycetes, Leotiomycetes, Ustilaginomycetes, Mixiomycetes, Wallemiomycetes, Dacrymycetes, Taphrinomycetes, Glomeromycetes, Exobasidiomycetes, Pneumocystidomycetes, Entomophthor…	3757	0.000859522	33453	0.0220608	29	-1697.49	-2.60608	25.6664	8.69135e-14	25.6664
9908	FALSE	RC	PF14551	2354	MCM_N	Eurotiomycetes, Sordariomycetes, Saccharomycetes, Schizosaccharomycetes, Agaricomycetes, Tremellomycetes, Microsporidia, Dothideomycetes, Leotiomycetes, Chytridiomycetes, Pucciniomycetes, Blastocladiomycetes, Pezizomycetes, Microbotryomycetes, Malasseziomycetes, Orbiliomycetes, Ustilaginomycetes, Mixiomycetes, Wallemiomycetes, Dacrymycetes, Taphrinomycetes, Pneumocystidomycetes, Glomeromycetes, C…	3667	0.000838932	33453	0.0703674	28	-8188.4	-2.58767	83.8773	3.41153e-141	83.8773
2549	FALSE	RC	PF01556	260	DnaJ_C	Eurotiomycetes, Sordariomycetes, Dothideomycetes, Leotiomycetes, Saccharomycetes, Orbiliomycetes, Microbotryomycetes, Xylonomycetes	3478	0.000795693	33453	0.0077721	27	-363.692	-2.57227	9.76771	0.0385295	9.76771
9859	FALSE	RC	PF14492	735	EFG_II	Eurotiomycetes, Sordariomycetes, Saccharomycetes, Schizosaccharomycetes, Agaricomycetes, Tremellomycetes, Dothideomycetes, Chytridiomycetes, Pucciniomycetes, Blastocladiomycetes, Microbotryomycetes, Malasseziomycetes, Orbiliomycetes, Leotiomycetes, Ustilaginomycetes, Mixiomycetes, Wallemiomycetes, Dacrymycetes, Taphrinomycetes, Glomeromycetes, Exobasidiomycetes, Pneumocystidomycetes, Entomophthor…	3170	0.000725229	33453	0.0219711	24	-1808.16	-2.51249	30.2954	7.65702e-14	30.2954
5672	FALSE	RC	PF05922	572	Inhibitor_I9	Eurotiomycetes, Sordariomycetes, Saccharomycetes, Schizosaccharomycetes, Tremellomycetes, Agaricomycetes, Dothideomycetes, Leotiomycetes, Chytridiomycetes, Pucciniomycetes, Blastocladiomycetes, Microbotryomycetes, Malasseziomycetes, Orbiliomycetes, Mixiomycetes, Wallemiomycetes, Dacrymycetes, Taphrinomycetes, Pneumocystidomycetes, Glomeromycetes, Cryptomycota, Microsporidia, Entomophthoromycetes,…	2862	0.000654765	33453	0.0170986	22	-1324.68	-2.46813	26.1141	1.38997e-08	26.1141
1402	FALSE	RC	PF00684	258	DnaJ_CXXCXGXG	Eurotiomycetes, Sordariomycetes, Dothideomycetes, Leotiomycetes, Saccharomycetes, Orbiliomycetes, Microbotryomycetes, Xylonomycetes	2839	0.000649503	33453	0.00771231	22	-406.643	-2.46962	11.8742	0.035526	11.8742
370	FALSE	RC	PF00156	380	Pribosyltran	Eurotiomycetes, Saccharomycetes, Schizosaccharomycetes, Tremellomycetes, Sordariomycetes, Agaricomycetes, Dothideomycetes, Leotiomycetes, Pucciniomycetes, Blastocladiomycetes, Malasseziomycetes, Orbiliomycetes, Ustilaginomycetes, Mixiomycetes, Wallemiomycetes, Dacrymycetes, Taphrinomycetes, Microbotryomycetes, Exobasidiomycetes, Entomophthoromycetes, Monoblepharidomycetes	2759	0.000631201	33453	0.0113592	21	-745.194	-2.44517	17.9962	0.000452719	17.9962
3254	FALSE	RC	PF02383	297	Syja_N	Eurotiomycetes, Saccharomycetes, Tremellomycetes, Agaricomycetes, Sordariomycetes, Dothideomycetes, Chytridiomycetes, Ustilaginomycetes, Leotiomycetes, Mixiomycetes, Wallemiomycetes, Dacrymycetes, Orbiliomycetes, Monoblepharidomycetes, Exobasidiomycetes	2555	0.00058453	33453	0.00887813	20	-535.47	-2.42572	15.1885	0.0100313	15.1885
3777	FALSE	RC	PF02984	295	Cyclin_C	Sordariomycetes, Saccharomycetes, Eurotiomycetes, Tremellomycetes, Agaricomycetes, Dothideomycetes, Leotiomycetes, Pucciniomycetes, Microbotryomycetes, Ustilaginomycetes, Mixiomycetes, Dacrymycetes, Pneumocystidomycetes, Wallemiomycetes, Exobasidiomycetes, Malasseziomycetes	2360	0.000539918	33453	0.00881834	18	-551.956	-2.36859	16.3327	0.0102015	16.3327
1670	FALSE	RC	PF00854	417	PTR2	Eurotiomycetes, Saccharomycetes, Schizosaccharomycetes, Dothideomycetes, Sordariomycetes, Microbotryomycetes, Orbiliomycetes, Leotiomycetes, Wallemiomycetes, Ustilaginomycetes, Pneumocystidomycetes, Malasseziomycetes, Glomeromycetes, Agaricomycetes, Entomophthoromycetes, Xylonomycetes, Exobasidiomycetes	2158	0.000493705	33453	0.0124652	17	-952.247	-2.34722	25.2484	6.84897e-05	25.2484
4319	FALSE	RC	PF03764	386	EFG_IV	Eurotiomycetes, Sordariomycetes, Saccharomycetes, Schizosaccharomycetes, Agaricomycetes, Dothideomycetes, Chytridiomycetes, Blastocladiomycetes, Malasseziomycetes, Leotiomycetes, Ustilaginomycetes, Wallemiomycetes, Dacrymycetes, Tremellomycetes, Microbotryomycetes, Glomeromycetes, Exobasidiomycetes, Monoblepharidomycetes	2127	0.000486613	33453	0.0115386	16	-858.291	-2.3126	23.712	0.000282369	23.712
9093	FALSE	RC	PF13401	252	AAA_22	Eurotiomycetes, Saccharomycetes, Schizosaccharomycetes, Dothideomycetes, Leotiomycetes, Sordariomycetes, Blastocladiomycetes, Chytridiomycetes, Ustilaginomycetes, Agaricomycetes, Glomeromycetes, Entomophthoromycetes, Xylonomycetes	2051	0.000469225	33453	0.00753296	16	-467.756	-2.31311	16.054	0.0354951	16.054
9288	FALSE	RC	PF13522	377	GATase_6	Saccharomycetes, Eurotiomycetes, Schizosaccharomycetes, Tremellomycetes, Sordariomycetes, Agaricomycetes, Dothideomycetes, Leotiomycetes, Pucciniomycetes, Blastocladiomycetes, Malasseziomycetes, Orbiliomycetes, Ustilaginomycetes, Mixiomycetes, Wallemiomycetes, Dacrymycetes, Taphrinomycetes, Microbotryomycetes, Exobasidiomycetes, Entomophthoromycetes, Monoblepharidomycetes	1376	0.0003148	33453	0.0112695	11	-988.303	-2.13559	35.7991	0.000325826	35.7991
943	FALSE	RC	PF00448	271	SRP54	Eurotiomycetes, Sordariomycetes, Saccharomycetes, Schizosaccharomycetes, Tremellomycetes, Agaricomycetes, Chytridiomycetes, Blastocladiomycetes, Malasseziomycetes, Microsporidia, Pucciniomycetes, Orbiliomycetes, Ustilaginomycetes, Leotiomycetes, Mixiomycetes, Wallemiomycetes, Dacrymycetes, Dothideomycetes, Taphrinomycetes, Microbotryomycetes, Pneumocystidomycetes, Cryptomycota, Exobasidiomycetes,…	1353	0.000309538	33453	0.00810092	10	-628.81	-2.08457	26.171	0.017222	26.171
5188	FALSE	RC	PF04950	517	RIBIOP_C	Eurotiomycetes, Sordariomycetes, Saccharomycetes, Schizosaccharomycetes, Tremellomycetes, Agaricomycetes, Dothideomycetes, Leotiomycetes, Chytridiomycetes, Pucciniomycetes, Blastocladiomycetes, Microbotryomycetes, Malasseziomycetes, Orbiliomycetes, Ustilaginomycetes, Mixiomycetes, Microsporidia, Wallemiomycetes, Dacrymycetes, Taphrinomycetes, Pneumocystidomycetes, Glomeromycetes, Cryptomycota, Ex…	1265	0.000289405	33453	0.0154545	10	-1557.12	-2.0836	53.401	2.07718e-07	53.401
1631	FALSE	RC	PF00814	493	Peptidase_M22	Eurotiomycetes, Sordariomycetes, Saccharomycetes, Schizosaccharomycetes, Tremellomycetes, Agaricomycetes, Dothideomycetes, Leotiomycetes, Chytridiomycetes, Blastocladiomycetes, Pezizomycetes, Malasseziomycetes, Microsporidia, Pucciniomycetes, Orbiliomycetes, Ustilaginomycetes, Mixiomycetes, Wallemiomycetes, Dacrymycetes, Pneumocystidomycetes, Glomeromycetes, Cryptomycota, Exobasidiomycetes, Micro…	1245	0.00028483	33453	0.0147371	10	-1469.54	-2.0899	51.74	8.5299e-07	51.74
6575	FALSE	RC	PF08142	519	AARP2CN	Eurotiomycetes, Sordariomycetes, Saccharomycetes, Schizosaccharomycetes, Tremellomycetes, Agaricomycetes, Dothideomycetes, Leotiomycetes, Chytridiomycetes, Pucciniomycetes, Blastocladiomycetes, Microbotryomycetes, Malasseziomycetes, Orbiliomycetes, Ustilaginomycetes, Mixiomycetes, Microsporidia, Wallemiomycetes, Dacrymycetes, Taphrinomycetes, Pneumocystidomycetes, Glomeromycetes, Cryptomycota, Ex…	1222	0.000279568	33453	0.0155143	9	-1582.74	-2.0334	55.4939	1.80291e-07	55.4939
3687	FALSE	RC	PF02881	246	SRP54_N	Eurotiomycetes, Sordariomycetes, Saccharomycetes, Schizosaccharomycetes, Tremellomycetes, Agaricomycetes, Chytridiomycetes, Blastocladiomycetes, Malasseziomycetes, Pucciniomycetes, Orbiliomycetes, Ustilaginomycetes, Leotiomycetes, Mixiomycetes, Wallemiomycetes, Dacrymycetes, Dothideomycetes, Taphrinomycetes, Cryptomycota, Exobasidiomycetes, Pneumocystidomycetes, Entomophthoromycetes, Monoblephari…	1198	0.000274077	33453	0.0073536	9	-576.903	-2.02823	26.8304	0.0349686	26.8304
11298	FALSE	RC	PF01171	358	ATP_bind_3	Eurotiomycetes, Saccharomycetes, Schizosaccharomycetes, Sordariomycetes, Agaricomycetes, Microsporidia, Dothideomycetes, Leotiomycetes, Blastocladiomycetes, Malasseziomycetes, Chytridiomycetes, Mixiomycetes, Wallemiomycetes, Ustilaginomycetes, Dacrymycetes, Pneumocystidomycetes, Orbiliomycetes, Cryptomycota, Exobasidiomycetes, Tremellomycetes, Monoblepharidomycetes, Xylonomycetes	1100	0.000251657	33453	0.0107016	8	-998.635	-1.97954	42.5245	0.000671365	42.5245
4380	FALSE	RC	PF03853	239	YjeF_N	Eurotiomycetes, Sordariomycetes, Dothideomycetes, Leotiomycetes, Xylonomycetes	1094	0.000250284	33453	0.00714435	8	-574.828	-1.97738	28.545	0.041589	28.545
7456	FALSE	RC	PF09532	237	FDF	Eurotiomycetes, Sordariomycetes, Dothideomycetes, Leotiomycetes, Xylonomycetes	1016	0.000232439	33453	0.00708457	8	-585.053	-1.97215	30.4792	0.0432245	30.4792
997	FALSE	RC	PF00478	294	IMPDH	Eurotiomycetes, Saccharomycetes, Schizosaccharomycetes, Agaricomycetes, Tremellomycetes, Chytridiomycetes, Pucciniomycetes, Blastocladiomycetes, Malasseziomycetes, Mixiomycetes, Wallemiomycetes, Dacrymycetes, Pneumocystidomycetes, Orbiliomycetes, Exobasidiomycetes, Dothideomycetes, Entomophthoromycetes, Monoblepharidomycetes	739	0.000169068	33453	0.00878845	6	-878.222	-1.83887	51.9819	0.00693831	51.9819
8599	FALSE	RC	PF12619	421	MCM2_N	Sordariomycetes, Saccharomycetes, Eurotiomycetes, Tremellomycetes, Agaricomycetes, Dothideomycetes, Schizosaccharomycetes, Chytridiomycetes, Blastocladiomycetes, Microbotryomycetes, Malasseziomycetes, Leotiomycetes, Ustilaginomycetes, Mixiomycetes, Wallemiomycetes, Dacrymycetes, Taphrinomycetes, Pneumocystidomycetes, Glomeromycetes, Orbiliomycetes, Cryptomycota, Exobasidiomycetes, Microsporidia, …	602	0.000137725	33453	0.0125848	5	-1490.95	-1.75651	91.3765	3.14926e-05	91.3765
4602	FALSE	RC	PF04086	258	SRP-alpha_N	Eurotiomycetes, Sordariomycetes, Saccharomycetes, Schizosaccharomycetes, Tremellomycetes, Agaricomycetes, Chytridiomycetes, Blastocladiomycetes, Malasseziomycetes, Pucciniomycetes, Orbiliomycetes, Ustilaginomycetes, Leotiomycetes, Mixiomycetes, Wallemiomycetes, Dacrymycetes, Dothideomycetes, Taphrinomycetes, Microbotryomycetes, Pneumocystidomycetes, Cryptomycota, Exobasidiomycetes, Entomophthorom…	577	0.000132005	33453	0.00771231	4	-800.546	-1.65306	58.4242	0.0213973	58.4242
11824	FALSE	RC	PF16503	332	zn-ribbon_14	Eurotiomycetes, Saccharomycetes, Schizosaccharomycetes, Sordariomycetes, Agaricomycetes, Dothideomycetes, Leotiomycetes, Blastocladiomycetes, Malasseziomycetes, Chytridiomycetes, Mixiomycetes, Wallemiomycetes, Ustilaginomycetes, Dacrymycetes, Pneumocystidomycetes, Cryptomycota, Exobasidiomycetes, Microsporidia, Tremellomycetes, Monoblepharidomycetes, Xylonomycetes	574	0.000131319	33453	0.00992437	4	-1113.76	-1.65095	75.5745	0.00163429	75.5745

## Sheet: DNA_domain_pfam
	domain	T1	pfam_ID	counts	pfam_names	class	all_counts	p	prot_num	observed_freq	expected_counts	score	expected_score	fold_change	pval_binom_test	sort_key
6273	TRUE	DNA	PF07690	9	MFS_1	Sordariomycetes, Agaricomycetes, Leotiomycetes, Dothideomycetes	100975	0.0231009	8900	0.00101124	206	-172.673	-3.57197	-22.8443	0.000169002	22.8443
416	TRUE	DNA	PF00172	8	Zn_clus	Sordariomycetes, Leotiomycetes, Eurotiomycetes	74638	0.0170756	8900	0.000898876	152	-123.566	-3.42282	-18.9966	0.00948528	18.9966
436	TRUE	DNA	PF00176	509	SNF2_N	Sordariomycetes, Saccharomycetes, Eurotiomycetes, Schizosaccharomycetes, Tremellomycetes, Microsporidia, Agaricomycetes, Leotiomycetes, Dothideomycetes, Malasseziomycetes, Chytridiomycetes, Pucciniomycetes, Orbiliomycetes, Ustilaginomycetes, Taphrinomycetes, Microbotryomycetes, Cryptomycota, Exobasidiomycetes, Entomophthoromycetes, Xylonomycetes, Dacrymycetes	14745	0.00337334	8900	0.057191	30	-978.921	-2.62064	16.9538	4.07382e-23	16.9538
924	TRUE	DNA	PF00439	133	Bromodomain	Saccharomycetes, Schizosaccharomycetes, Agaricomycetes, Sordariomycetes, Eurotiomycetes, Chytridiomycetes, Orbiliomycetes, Leotiomycetes, Dothideomycetes, Microbotryomycetes, Ustilaginomycetes, Exobasidiomycetes, Tremellomycetes, Dacrymycetes	5580	0.00127659	8900	0.0149438	11	-209.749	-2.13067	11.7061	0.0359754	11.7061
4826	TRUE	DNA	PF04408	178	HA2	Eurotiomycetes, Saccharomycetes, Sordariomycetes, Dothideomycetes, Leotiomycetes, Pucciniomycetes, Malasseziomycetes, Chytridiomycetes, Microbotryomycetes, Agaricomycetes, Tremellomycetes, Glomeromycetes, Exobasidiomycetes	5536	0.00126652	8900	0.02	11	-329.53	-2.12815	15.7913	0.00193666	15.7913
6304	TRUE	DNA	PF07717	174	OB_NTP_bind	Eurotiomycetes, Saccharomycetes, Sordariomycetes, Dothideomycetes, Leotiomycetes, Pucciniomycetes, Malasseziomycetes, Chytridiomycetes, Microbotryomycetes, Agaricomycetes, Tremellomycetes, Glomeromycetes, Exobasidiomycetes	5271	0.00120589	8900	0.0195506	11	-326.456	-2.12815	16.2125	0.00250322	16.2125
4017	TRUE	DNA	PF03221	130	HTH_Tnp_Tc5	Eurotiomycetes, Schizosaccharomycetes, Sordariomycetes, Saccharomycetes, Leotiomycetes, Dothideomycetes, Agaricomycetes, Glomeromycetes, Pucciniomycetes, Entomophthoromycetes, Xylonomycetes, Exobasidiomycetes	3615	0.000827035	8900	0.0146067	7	-254.837	-1.91239	17.6616	0.0340519	17.6616
6204	TRUE	DNA	PF07529	143	HSA	Saccharomycetes, Schizosaccharomycetes, Eurotiomycetes, Agaricomycetes, Sordariomycetes, Dothideomycetes, Malasseziomycetes, Chytridiomycetes, Orbiliomycetes, Leotiomycetes, Microbotryomycetes, Ustilaginomycetes, Tremellomycetes, Exobasidiomycetes, Dacrymycetes	1576	0.000360555	8900	0.0160674	3	-407.663	-1.50271	44.563	0.0123839	44.563
9976	TRUE	DNA	PF14619	133	SnAC	Saccharomycetes, Schizosaccharomycetes, Agaricomycetes, Sordariomycetes, Eurotiomycetes, Chytridiomycetes, Orbiliomycetes, Leotiomycetes, Dothideomycetes, Microbotryomycetes, Ustilaginomycetes, Exobasidiomycetes, Tremellomycetes, Dacrymycetes	732	0.000167466	8900	0.0149438	1	-470.163	-1.09133	89.2349	0.0205178	89.2349

## Sheet: LINE_domain_pfam
	domain	T1	pfam_ID	counts	pfam_names	class	all_counts	p	prot_num	observed_freq	expected_counts	score	expected_score	fold_change	pval_binom_test	sort_key
2702	TRUE	LINE	PF01693	126	Cauli_VI	Eurotiomycetes, Saccharomycetes, Orbiliomycetes, Dacrymycetes, Dothideomycetes, Leotiomycetes	1359	0.00031091	1751	0.0719589	1	-568.439	-1.15224	231.446	1.558e-08	231.446
6002	TRUE	LINE	PF06839	85	zf-GRF	Saccharomycetes, Eurotiomycetes, Microbotryomycetes, Chytridiomycetes, Sordariomycetes, Ustilaginomycetes, Mixiomycetes, Agaricomycetes, Wallemiomycetes, Tremellomycetes, Exobasidiomycetes, Leotiomycetes, Dothideomycetes	1085	0.000248225	1751	0.0485437	0	-369.077	-0.434696	195.563	0.000283515	195.563
8375	TRUE	LINE	PF12009	92	Telomerase_RBD	Sordariomycetes, Pucciniomycetes, Orbiliomycetes, Ustilaginomycetes, Eurotiomycetes, Leotiomycetes, Dothideomycetes	458	0.000104781	1751	0.0525414	0	-485.797	-0.183481	501.442	6.57864e-05	501.442

## Sheet: LTR_domain_pfam
	domain	T1	pfam_ID	counts	pfam_names	class	all_counts	p	prot_num	observed_freq	expected_counts	score	expected_score	fold_change	pval_binom_test	sort_key
6275	TRUE	LTR	PF07690	10	MFS_1	Dothideomycetes, Agaricomycetes, Eurotiomycetes, Leotiomycetes	100975	0.0231009	7260	0.00137741	168	-133.335	-3.46996	-16.7713	0.00105717	16.7713
139	TRUE	LTR	PF00069	15	Pkinase	Sordariomycetes, Agaricomycetes	85724	0.0196118	7260	0.00206612	142	-97.0356	-3.38809	-9.49213	0.0114471	9.49213
418	TRUE	LTR	PF00172	5	Zn_clus	Sordariomycetes, Eurotiomycetes	74638	0.0170756	7260	0.000688705	124	-105.642	-3.32114	-24.7938	0.020261	24.7938
625	TRUE	LTR	PF00271	340	Helicase_C	Sordariomycetes, Saccharomycetes, Eurotiomycetes, Schizosaccharomycetes, Dothideomycetes, Leotiomycetes, Chytridiomycetes, Microbotryomycetes, Agaricomycetes, Wallemiomycetes, Dacrymycetes, Pneumocystidomycetes, Exobasidiomycetes, Monoblepharidomycetes	45095	0.0103168	7260	0.046832	75	-258.011	-3.07367	4.5394	3.90754e-09	4.5394
437	TRUE	LTR	PF00176	336	SNF2_N	Sordariomycetes, Saccharomycetes, Eurotiomycetes, Schizosaccharomycetes, Dothideomycetes, Leotiomycetes, Chytridiomycetes, Microbotryomycetes, Agaricomycetes, Wallemiomycetes, Dacrymycetes, Pneumocystidomycetes, Exobasidiomycetes, Pucciniomycetes, Monoblepharidomycetes	14745	0.00337334	7260	0.046281	24	-579.024	-2.51474	13.7196	2.4565e-12	13.7196
685	TRUE	LTR	PF00300	218	His_Phos_1	Eurotiomycetes, Saccharomycetes, Tremellomycetes, Sordariomycetes, Pezizomycetes, Dothideomycetes, Leotiomycetes, Mixiomycetes, Malasseziomycetes, Agaricomycetes, Exobasidiomycetes	7076	0.00161884	7260	0.0300275	12	-436.96	-2.17009	18.5488	8.14232e-06	18.5488
556	TRUE	LTR	PF00240	175	ubiquitin	Eurotiomycetes, Saccharomycetes, Sordariomycetes, Dothideomycetes, Leotiomycetes, Chytridiomycetes, Agaricomycetes, Microbotryomycetes, Ustilaginomycetes, Malasseziomycetes, Wallemiomycetes, Orbiliomycetes, Cryptomycota, Exobasidiomycetes	6883	0.00157468	7260	0.0241047	11	-319.243	-2.13299	15.3076	0.000629639	15.3076
4094	TRUE	LTR	PF03372	126	Exo_endo_phos	Saccharomycetes, Agaricomycetes, Sordariomycetes, Leotiomycetes, Microsporidia, Microbotryomycetes, Ustilaginomycetes, Cryptomycota, Tremellomycetes, Dothideomycetes	5121	0.00117158	7260	0.0173554	9	-226.431	-2.0403	14.8137	0.0223036	14.8137
3292	TRUE	LTR	PF02463	348	SMC_N	Saccharomycetes, Eurotiomycetes, Agaricomycetes, Tremellomycetes, Sordariomycetes, Dothideomycetes, Blastocladiomycetes, Microbotryomycetes, Malasseziomycetes, Pucciniomycetes, Ustilaginomycetes, Leotiomycetes, Mixiomycetes, Dacrymycetes, Taphrinomycetes, Pneumocystidomycetes, Orbiliomycetes, Exobasidiomycetes	3895	0.000891094	7260	0.0479339	6	-1057.28	-1.84575	53.7922	1.10858e-14	53.7922
1266	TRUE	LTR	PF00627	178	UBA	Eurotiomycetes, Saccharomycetes, Schizosaccharomycetes, Tremellomycetes, Sordariomycetes, Leotiomycetes, Blastocladiomycetes, Chytridiomycetes, Orbiliomycetes, Agaricomycetes, Microbotryomycetes, Pneumocystidomycetes, Dothideomycetes, Wallemiomycetes, Cryptomycota	3647	0.000834356	7260	0.0245179	6	-435.338	-1.82855	29.3854	0.000290351	29.3854
159	TRUE	LTR	PF00075	234	RNase_H	Eurotiomycetes, Sordariomycetes, Dothideomycetes, Malasseziomycetes, Orbiliomycetes, Leotiomycetes, Mixiomycetes, Agaricomycetes, Dacrymycetes, Ustilaginomycetes, Monoblepharidomycetes	3054	0.000698691	7260	0.0322314	5	-674.922	-1.74048	46.1312	5.36923e-07	46.1312
5906	TRUE	LTR	PF06470	349	SMC_hinge	Saccharomycetes, Eurotiomycetes, Tremellomycetes, Sordariomycetes, Agaricomycetes, Dothideomycetes, Blastocladiomycetes, Microbotryomycetes, Malasseziomycetes, Pucciniomycetes, Ustilaginomycetes, Leotiomycetes, Mixiomycetes, Dacrymycetes, Taphrinomycetes, Pneumocystidomycetes, Orbiliomycetes, Exobasidiomycetes	2521	0.000576751	7260	0.0480716	4	-1210.97	-1.63685	83.349	5.96016e-15	83.349
2601	TRUE	LTR	PF01591	140	6PF2K	Eurotiomycetes, Saccharomycetes, Tremellomycetes, Sordariomycetes, Pezizomycetes, Dothideomycetes, Mixiomycetes, Malasseziomycetes, Agaricomycetes, Exobasidiomycetes	1976	0.000452067	7260	0.0192837	3	-393.405	-1.5082	42.6568	0.0058037	42.6568
7724	TRUE	LTR	PF10277	280	Frag1	Eurotiomycetes, Sordariomycetes, Saccharomycetes, Schizosaccharomycetes, Dothideomycetes, Leotiomycetes, Orbiliomycetes, Tremellomycetes, Xylonomycetes	1358	0.000310682	7260	0.0385675	2	-1081.35	-1.32178	124.138	5.89802e-10	124.138
8753	TRUE	LTR	PF12814	149	Mcp5_PH	Sordariomycetes, Eurotiomycetes, Leotiomycetes, Dothideomycetes, Agaricomycetes, Saccharomycetes	965	0.000220772	7260	0.0205234	2	-532.818	-1.35232	92.9622	0.00251595	92.9622
9626	TRUE	LTR	PF13907	329	DUF4208	Sordariomycetes, Saccharomycetes, Eurotiomycetes, Dothideomycetes, Leotiomycetes, Chytridiomycetes, Microbotryomycetes, Agaricomycetes, Wallemiomycetes, Dacrymycetes, Pneumocystidomycetes, Exobasidiomycetes, Monoblepharidomycetes	656	0.000150079	7260	0.0453168	1	-1562.08	-1.00372	301.953	1.3666e-13	301.953

## Sheet: RC_domain_pfam
	domain	T1	pfam_ID	counts	pfam_names	class	all_counts	p	prot_num	observed_freq	expected_counts	score	expected_score	fold_change	pval_binom_test	sort_key
9312	TRUE	RC	PF13538	47	UvrD_C_2	Eurotiomycetes, Saccharomycetes, Sordariomycetes, Pneumocystidomycetes, Orbiliomycetes, Agaricomycetes, Dothideomycetes	233	5.33055e-05	1297	0.0362375	0	-263.281	-0.069139	679.808	0.0334967	679.808

[truncated: 44 more sheets: ACADEM_no_domain_pfam, CMC_no_domain_pfam, COPIA_no_domain_pfam, CRYPTON_no_domain_pfam, DIRS_no_domain_pfam, GYPSY_no_domain_pfam, HAT_no_domain_pfam, HELITRON_no_domain_pfam, L1_no_domain_pfam, MULE_no_domain_pfam, PIF_no_domain_pfam, TAD1_no_domain_pfam, TCMAR_no_domain_pfam, ZISUPTON_no_domain_pfam, ACADEM_domain_pfam, COPIA_domain_pfam, GYPSY_domain_pfam, HAT_domain_pfam, HELITRON_domain_pfam, L1_domain_pfam …]
